# Supplementary material for: Characterization of the rainbow trout transcriptome using Sanger and 454-pyrosequencing approaches
Source: BMC Genomics. 2010 Oct 13;11:564. doi: 10.1186/1471-2164-11-564 (PMC3091713; doi:10.1186/1471-2164-11-564)
Supplement: Additional file 1 — BLASTx top-hit fish species. Top-hit from BLASTx search matching sequences from fish species [file 1471-2164-11-564-S1.XLS]

## Sheet: Supplementary material-BLASTx t
Table S1. BLASTx top-hit fish species distribution (Rainbow trout sequences are available through the NAGRP Aquaculture Genome Projects [26])
Sequence name	Species	Sequence description	Sequence length	Hit desc.	Hit ACC	E-Value	Similarity	Score	Alignment length	Positives
17	Danio rerio	lecithin-cholesterol acyltransferase	1896	gi|292628138|ref|XP_001332828.3|PREDICTED: MGC82035 protein-like [Danio rerio]	XP_001332828	0	88	718.768	424	374
31	Danio rerio	cytochrome p450 like	1277	gi|60920642|gb|AAX37315.1|cytochrome P450 CYP2X10 [Danio rerio]	AAX37315	1.05e-101	71	352.829	307	220
51	Danio rerio	cytochrome p450 like	1424	gi|60920642|gb|AAX37315.1|cytochrome P450 CYP2X10 [Danio rerio]	AAX37315	1.98e-119	76	305.449	247	189
54	Danio rerio	mago-nashi proliferation-associated	685	gi|62955377|ref|NP_001017700.1|protein mago nashi homolog [Danio rerio] >gi|82178079|sp|Q566Y8.1|MGN_DANRE RecName: Full=Protein mago nashi homolog >gi|251764747|sp|B9ENE7.1|MGN_SALSA RecName: Full=Protein mago nashi homolog >gi|62204925|gb|AAH93273.1| Mago-nashi homolog, proliferation-associated (Drosophila) [Danio rerio] >gi|169158306|emb|CAQ13313.1| novel protein similar to H.sapiens MAGOH, ma…	NP_001017700	3.25e-80	100	301.982	147	147
55	Danio rerio	glutathione peroxidase 3	1572	gi|212276144|ref|NP_001131027.1|glutathione peroxidase 3 (plasma) [Danio rerio]	NP_001131027	6.81e-78	83	296.204	202	168
59	Danio rerio	eef1a2 binding protein	728	gi|62122823|ref|NP_001014339.1|hypothetical protein LOC541504 [Danio rerio] >gi|61402640|gb|AAH91997.1| Zgc:113358 [Danio rerio]	NP_001014339	7.99e-51	72	204.527	178	129
109	Danio rerio	alanine-glyoxylate aminotransferase 2-like 1	1926	gi|41055263|ref|NP_956743.1|alanine--glyoxylate aminotransferase 2-like 1 [Danio rerio] >gi|82207927|sp|Q7SY54.1|AT2L1_DANRE RecName: Full=Alanine--glyoxylate aminotransferase 2-like 1 >gi|32766627|gb|AAH55122.1| Zgc:63486 [Danio rerio]	NP_956743	1.83e-98	95	205.297	108	103
119	Danio rerio	myomesin 1	4052	gi|292616516|ref|XP_002663066.1|PREDICTED: myomesin 1b [Danio rerio]	XP_002663066	1.38e-156	93	509.605	295	277
132	Danio rerio	PREDICTED: hypothetical protein isoform 3 [Danio rerio]	653	gi|125827242|ref|XP_001333606.1|PREDICTED: hypothetical protein isoform 3 [Danio rerio]	XP_001333606	5.27e-05	42	51.9878	123	52
133	Danio rerio	t-complex protein 1 subunit eta	2643	gi|190340060|gb|AAI63866.1|Chaperonin containing TCP1, subunit 7 (eta) [Danio rerio] >gi|190340066|gb|AAI63876.1| Chaperonin containing TCP1, subunit 7 (eta) [Danio rerio]	AAI63866	0	96	853.203	468	453
136	Danio rerio	set and mynd domain-containing protein 1	1875	gi|45387527|ref|NP_991103.1|SET and MYND domain containing 1 [Danio rerio] >gi|41223368|gb|AAH65475.1| SET and MYND domain containing 1a [Danio rerio]	NP_991103	0	82	696.041	471	390
149	Danio rerio	formin binding protein 1	588	gi|181329890|ref|NP_001116716.1|formin-binding protein 1 [Danio rerio] >gi|169158269|emb|CAQ14399.1| novel protein similar to vertebrate formin binding protein 1 (FNBP1) [Danio rerio]	NP_001116716	1.65e-54	88	216.083	144	128
153	Danio rerio	myosin heavy chain	1318	gi|211578412|ref|NP_001096096.2|slow myosin heavy chain 2 [Danio rerio] >gi|209972646|tpg|DAA06339.1| TPA_exp: slow myosin heavy chain 2 [Danio rerio]	NP_001096096	6.78e-140	96	438.728	271	262
154	Danio rerio	selenoprotein w	1680	gi|156671213|ref|NP_840072.3|selenoprotein W [Danio rerio] >gi|284413680|ref|NP_001165152.1| selenoprotein W, 1 [Xenopus (Silurana) tropicalis] >gi|29648542|gb|AAO86696.1| selenoprotein W1 [Danio rerio] >gi|156229948|gb|AAI52098.1| Selenoprotein W, 1 [Danio rerio] >gi|170287759|gb|AAI60969.1| LOC100145402 protein [Xenopus (Silurana) tropicalis]	NP_840072	7.45e-23	82	77.0258	50	41
157	Danio rerio	titin	1855	gi|189523699|ref|XP_001923800.1|PREDICTED: titin a [Danio rerio]	XP_001923800	7.99e-36	79	156.762	113	90
160	Danio rerio	slow myosin heavy chain 1	2150	gi|190337436|gb|AAI63721.1|Slow myosin heavy chain 1 [Danio rerio]	AAI63721	0	93	729.554	496	466
161	Danio rerio	histone acetyltransferase 1	1071	gi|52218998|ref|NP_001004572.1|histone acetyltransferase type B catalytic subunit [Danio rerio] >gi|51858542|gb|AAH81671.1| Histone acetyltransferase 1 [Danio rerio]	NP_001004572	7.05e-176	93	620.928	344	321
164	Danio rerio	inter-alpha-trypsin inhibitor heavy chain h3 precursor	3207	gi|74315933|ref|NP_001028276.1|inter-alpha (globulin) inhibitor H3 [Danio rerio] >gi|72679321|gb|AAI00122.1| Inter-alpha (globulin) inhibitor H3 [Danio rerio]	NP_001028276	0	68	772.696	765	525
176	Danio rerio	upf0466 protein mitochondrial-like	686	gi|125804619|ref|XP_001340971.1|PREDICTED: hypothetical protein [Danio rerio]	XP_001340971	4.47e-21	69	105.531	93	65
185	Danio rerio	tryptophan -dioxygenase	1947	gi|156230253|gb|AAI51921.1|Tdo2 protein [Danio rerio]	AAI51921	2.44e-176	90	623.624	390	352
213	Danio rerio	dickkopf-related protein 3 precursor	1114	gi|148231768|ref|NP_001083014.1|dickkopf-related protein 3 [Danio rerio] >gi|123232863|emb|CAM16408.1| novel protein [Danio rerio] >gi|126631848|gb|AAI33950.1| Si:dkey-80c24.6 protein [Danio rerio]	NP_001083014	1.77e-84	71	317.39	269	192
217	Danio rerio	fun14 domain containing 2	751	gi|54400414|ref|NP_001005954.1|FUN14 domain-containing protein 2 [Danio rerio] >gi|53733919|gb|AAH83446.1| Zgc:103627 [Danio rerio]	NP_001005954	7.27e-50	87	201.445	128	112
230	Danio rerio	6- muscle type	1323	gi|147904182|ref|NP_001082886.1|phosphofructokinase, muscle b [Danio rerio] >gi|141796210|gb|AAI39533.1| Pfkmb protein [Danio rerio]	NP_001082886	2.54e-80	92	283.108	156	144
248	Danio rerio	upf0466 protein mitochondrial-like	605	gi|125804619|ref|XP_001340971.1|PREDICTED: hypothetical protein [Danio rerio]	XP_001340971	3.67e-20	67	102.064	93	63
272	Danio rerio	acyl-coenzyme a dehydrogenase member 9	874	gi|113671417|ref|NP_001038772.1|acyl-CoA dehydrogenase family member 9, mitochondrial [Danio rerio] >gi|108742117|gb|AAI17590.1| Zgc:136367 [Danio rerio] >gi|182891452|gb|AAI64553.1| Zgc:136367 protein [Danio rerio]	NP_001038772	4.46e-55	84	219.164	153	130
281	Danio rerio	basigin	2160	gi|34784838|gb|AAH56721.1|Bsg protein [Danio rerio] >gi|134054470|emb|CAM73229.1| bsg [Danio rerio]	AAH56721	1.33e-85	73	322.398	278	205
292	Danio rerio	angiopoietin-like 3	1518	gi|190339153|gb|AAI63088.1|Angptl3 protein [Danio rerio]	AAI63088	9.4e-93	80	345.51	249	200
302	Danio rerio	3-oxoacid transferase 1	1057	gi|55925442|ref|NP_001007292.1|3-oxoacid CoA transferase 1a [Danio rerio] >gi|50603835|gb|AAH78408.1| 3-oxoacid CoA transferase 1a [Danio rerio] >gi|159569846|emb|CAP19426.1| 3-oxoacid CoA transferase 1 [Danio rerio] >gi|169154681|emb|CAQ14272.1| 3-oxoacid CoA transferase 1 [Danio rerio] >gi|169154981|emb|CAQ13456.1| 3-oxoacid CoA transferase 1 [Danio rerio] >gi|182891146|gb|AAI63972.1| 3-oxoacid…	NP_001007292	2.73e-131	91	422.935	250	229
308	Danio rerio	acyl- synthetase short-chain family member 2	1280	gi|120538206|gb|AAI29437.1|LOC560020 protein [Danio rerio]	AAI29437	4.34e-149	87	351.288	225	197
316	Danio rerio	fatty acid amide hydrolase	2338	gi|157954536|ref|NP_001103295.1|hypothetical protein LOC569067 [Danio rerio] >gi|118027159|gb|ABK59976.1| fatty acid amide hydrolase [Danio rerio]	NP_001103295	0	79	529.25	469	372
319	Danio rerio	methionine adenosyltransferase alpha	936	gi|41054081|ref|NP_956165.1|S-adenosylmethionine synthase isoform type-1 [Danio rerio] >gi|28278852|gb|AAH45343.1| Methionine adenosyltransferase I, alpha [Danio rerio] >gi|182888984|gb|AAI64484.1| Mat1a protein [Danio rerio]	NP_956165	1.81e-121	97	439.884	244	238
320	Danio rerio	zgc:55406 protein	2065	gi|28279527|gb|AAH45331.1|Zgc:55406 protein [Danio rerio] >gi|197246967|gb|AAI64190.1| Zgc:55406 protein [Danio rerio]	AAH45331	1.61e-32	72	145.976	127	92
321	Danio rerio	solute carrier family 25 (mitochondrial carrier citrate transporter) member 1	2651	gi|292617957|ref|XP_002663510.1|PREDICTED: hypothetical protein [Danio rerio] >gi|292617965|ref|XP_002663513.1| PREDICTED: hypothetical protein [Danio rerio]	XP_002663510	1.36e-135	97	488.804	317	308
324	Danio rerio	ras and ef-hand domain-containing protein	2358	gi|158513789|sp|A5WW21.1|RASEF_DANRERecName: Full=Ras and EF-hand domain-containing protein >gi|148726369|emb|CAN88515.1| novel protein [Danio rerio]	A5WW21	1.68e-89	87	335.495	214	188
326	Danio rerio	poly binding cytoplasmic 1	1201	gi|41053728|ref|NP_957176.1|poly A binding protein, cytoplasmic 1 b [Danio rerio] >gi|37590406|gb|AAH59662.1| Poly A binding protein, cytoplasmic 1 b [Danio rerio] >gi|39645430|gb|AAH63948.1| Poly A binding protein, cytoplasmic 1 b [Danio rerio] >gi|220673144|emb|CAX14278.1| poly A binding protein, cytoplasmic 1 b [Danio rerio] >gi|220673177|emb|CAX13648.1| poly A binding protein, cytoplasmic 1 b…	NP_957176	1.83e-94	93	232.261	133	124
340	Danio rerio	hexose-6-phosphate dehydrogenase (glucose 1-dehydrogenase)	1004	gi|125819186|ref|XP_697820.2|PREDICTED: glucose-6-phosphate dehydrogenase X-linked-like [Danio rerio]	XP_697820	2.44e-143	86	512.686	335	289
344	Danio rerio	eef1a2 binding	1705	gi|62122823|ref|NP_001014339.1|hypothetical protein LOC541504 [Danio rerio] >gi|61402640|gb|AAH91997.1| Zgc:113358 [Danio rerio]	NP_001014339	8.59e-129	84	215.312	148	125
345	Danio rerio	PREDICTED: hypothetical protein [Danio rerio]	2294	gi|125838405|ref|XP_001338348.1|PREDICTED: hypothetical protein [Danio rerio]	XP_001338348	3.02e-11	47	75.485	228	108
353	Danio rerio	phenylalanine hydroxylase	2179	gi|32442452|gb|AAP82284.1|Pah [Danio rerio] >gi|56207959|emb|CAI21098.1| phenylalanine hydroxylase [Danio rerio] >gi|94732805|emb|CAK04832.1| phenylalanine hydroxylase [Danio rerio]	AAP82284	5.93e-110	73	403.29	305	224
364	Danio rerio	cytochrome p450 like	916	gi|116875785|ref|NP_001070921.1|hypothetical protein LOC768288 [Danio rerio] >gi|116284322|gb|AAI24414.1| Zgc:153647 [Danio rerio]	NP_001070921	2.23e-63	87	171.785	107	94
377	Danio rerio	pyruvate carboxylase	2555	gi|190338031|gb|AAI62583.1|Pc protein [Danio rerio]	AAI62583	2.38e-69	88	184.111	108	96
386	Danio rerio	protein disulfide isomerase family member 4	2489	gi|108742052|gb|AAI17630.1|Pdia4 protein [Danio rerio]	AAI17630	0	93	656.366	389	364
389	Danio rerio	abc1 activity of bc1 complex like ( pombe)	2474	gi|210147448|ref|NP_001002728.2|chaperone activity of bc1 complex-like, mitochondrial [Danio rerio]	NP_001002728	0	86	748.043	511	442
393	Danio rerio	selenoprotein p precursor	3303	gi|39645919|gb|AAH63960.1|Sepp1a protein [Danio rerio]	AAH63960	9.1e-60	53	237.269	349	188
397	Danio rerio	atp-binding cassette sub-family a member 1	1919	gi|224589094|ref|NP_001139161.1|ATP-binding cassette sub-family A member 1 [Danio rerio] >gi|220675947|emb|CAX12953.1| novel protein similar to vertebrate ATP-binding cassette, sub-family A (ABC1), member 1 (ABCA1) [Danio rerio]	NP_001139161	4.53e-66	93	257.299	145	135
406	Danio rerio	cystinosin	1720	gi|66472608|ref|NP_001018407.1|cystinosin [Danio rerio] >gi|63102145|gb|AAH95197.1| Cystinosis, nephropathic [Danio rerio]	NP_001018407	2.86e-149	84	533.487	365	308
408	Danio rerio	zinc finger ccch type containing 11a-like	2328	gi|209413723|ref|NP_955980.2|zinc finger CCCH type containing 11A-like [Danio rerio]	NP_955980	1.38e-11	56	76.6406	162	92
415	Danio rerio	g kinase anchoring protein 1	1018	gi|51571905|ref|NP_998237.1|G kinase-anchoring protein 1 [Danio rerio] >gi|82185757|sp|Q6NWC9.1|GKAP1_DANRE RecName: Full=G kinase-anchoring protein 1 >gi|45768859|gb|AAH67639.1| G kinase anchoring protein 1 [Danio rerio] >gi|220672926|emb|CAX13251.1| G kinase anchoring protein 1 [Danio rerio] >gi|220678923|emb|CAX14122.1| G kinase anchoring protein 1 [Danio rerio]	NP_998237	2.74e-65	86	253.447	184	159
417	Danio rerio	inter-alpha inhibitor h4 (plasma kallikrein-sensitive glycoprotein)	730	gi|68448495|ref|NP_001020335.1|inter-alpha (globulin) inhibitor H4 isoform 1 [Danio rerio] >gi|67677852|gb|AAH96879.1| Zgc:112265 [Danio rerio]	NP_001020335	7.37e-20	48	101.679	276	133
420	Danio rerio	myomesin 185kda	3283	gi|292616516|ref|XP_002663066.1|PREDICTED: myomesin 1b [Danio rerio]	XP_002663066	0	91	1564.67	931	849
429	Danio rerio	alpha-2-antiplasmin precursor	718	gi|121583581|ref|NP_001073479.1|hypothetical protein LOC563663 [Danio rerio] >gi|118763913|gb|AAI28865.1| Zgc:158410 [Danio rerio]	NP_001073479	1.63e-32	88	143.665	109	96
434	Danio rerio	solute carrier family 25 (mitochondrial carrier: glutamate) member 22	845	gi|47087357|ref|NP_998573.1|solute carrier family 25 (mitochondrial carrier: glutamate), member 22 [Danio rerio] >gi|30185745|gb|AAH51620.1| Solute carrier family 25 (mitochondrial carrier: glutamate), member 22 [Danio rerio] >gi|49902666|gb|AAH75788.1| Solute carrier family 25 (mitochondrial carrier: glutamate), member 22 [Danio rerio]	NP_998573	1.09e-87	90	327.405	204	185
435	Danio rerio	epoxide hydrolase microsomal	2054	gi|41055084|ref|NP_957362.1|epoxide hydrolase 1 [Danio rerio] >gi|28279687|gb|AAH45930.1| Zgc:56126 [Danio rerio] >gi|182891826|gb|AAI65341.1| Zgc:56126 protein [Danio rerio]	NP_957362	1.99e-144	85	511.531	324	277
440	Danio rerio	novel protein vertebrate sorbin and sh3 domain containing family	840	gi|220678661|emb|CAX14071.1|novel protein similar to vertebrate sorbin and SH3 domain containing family [Danio rerio] >gi|220678998|emb|CAX14530.1| novel protein similar to vertebrate sorbin and SH3 domain containing family [Danio rerio]	CAX14071	8.64e-53	66	211.46	220	146
446	Danio rerio	alpha 2	1784	gi|269148250|gb|ACZ28496.1|Actn2 [Danio rerio]	ACZ28496	7.79e-57	92	226.483	128	119
447	Danio rerio	gelsolin isoform c	3402	gi|116487953|gb|AAI25893.1|Gsna protein [Danio rerio]	AAI25893	3.06e-143	93	514.612	287	268
448	Danio rerio	basic leucine zipper and w2 domains 1	1482	gi|41054385|ref|NP_956002.1|basic leucine zipper and W2 domain-containing protein 1-A [Danio rerio] >gi|82187093|sp|Q6PD83.1|BZW1A_DANRE RecName: Full=Basic leucine zipper and W2 domain-containing protein 1-A >gi|37589071|gb|AAH58875.1| Basic leucine zipper and W2 domains 1a [Danio rerio] >gi|94733035|emb|CAK04748.1| basic leucine zipper and W2 domains 1 [Danio rerio]	NP_956002	0	95	550.051	326	312
449	Danio rerio	kinesin light chain 4	3620	gi|42600575|ref|NP_956248.1|kinesin light chain 4 [Danio rerio] >gi|39645917|gb|AAH63959.1| Kinesin light chain 1 [Danio rerio] >gi|55777998|gb|AAH45419.2| Kinesin light chain 1 [Danio rerio] >gi|160773449|gb|AAI55319.1| Klc1 protein [Danio rerio] >gi|182889782|gb|AAI65629.1| Klc1 protein [Danio rerio]	NP_956248	3.75e-06	82	59.3066	41	34
452	Danio rerio	heterogeneous nuclear ribonucleoprotein l	1728	gi|41055393|ref|NP_957393.1|heterogeneous nuclear ribonucleoprotein L [Danio rerio] >gi|28278846|gb|AAH45336.1| Zgc:55429 [Danio rerio] >gi|123229636|emb|CAM16445.1| novel protein (zgc:55429) [Danio rerio] >gi|182890552|gb|AAI64693.1| Zgc:55429 protein [Danio rerio]	NP_957393	5.07e-97	92	332.798	191	177
453	Danio rerio	aconitase mitochondrial	3115	gi|38707983|ref|NP_944590.1|aconitate hydratase, mitochondrial [Danio rerio] >gi|37046702|gb|AAH58049.1| Aconitase 2, mitochondrial [Danio rerio]	NP_944590	0	82	265.003	170	141
456	Danio rerio	serine threonine kinase receptor associated protein	915	gi|41053501|ref|NP_956598.1|serine-threonine kinase receptor-associated protein [Danio rerio] >gi|29437263|gb|AAH49525.1| Serine/threonine kinase receptor associated protein [Danio rerio] >gi|41107550|gb|AAH65428.1| Serine/threonine kinase receptor associated protein [Danio rerio] >gi|56207285|emb|CAI20638.1| serine/threonine kinase receptor associated protein [Danio rerio]	NP_956598	4.52e-37	92	159.458	84	78
457	Danio rerio	zgc:174877 protein	834	gi|165972441|ref|NP_001107091.1|hypothetical protein LOC570025 [Danio rerio] >gi|159155232|gb|AAI54797.1| Zgc:174877 protein [Danio rerio]	NP_001107091	6.83e-10	56	68.9366	100	56
460	Danio rerio	eef1a2 binding protein	1708	gi|62122823|ref|NP_001014339.1|hypothetical protein LOC541504 [Danio rerio] >gi|61402640|gb|AAH91997.1| Zgc:113358 [Danio rerio]	NP_001014339	2.37e-147	79	300.056	237	189
470	Danio rerio	alpha 1 type xiii collagen	1065	gi|189523739|ref|XP_700280.3|PREDICTED: macrophage receptor with collagenous structure-like [Danio rerio]	XP_700280	4.44e-13	44	80.1073	217	97
472	Danio rerio	dynamin 2	1074	gi|71834414|ref|NP_001025299.1|dynamin-1 [Danio rerio] >gi|66910456|gb|AAH97134.1| Dynamin 2 [Danio rerio]	NP_001025299	2.25e-119	88	271.937	176	155
484	Danio rerio	sarcoplasmic endoplasmic reticulum calcium atpase 2	977	gi|159570778|emb|CAP19466.1|ATPase, Ca++ transporting, cardiac muscle, slow twitch 2a [Danio rerio]	CAP19466	2.07e-99	98	366.696	206	202
497	Danio rerio	acyl- synthetase short-chain family member 2	1286	gi|120538206|gb|AAI29437.1|LOC560020 protein [Danio rerio]	AAI29437	1.99e-162	86	576.63	373	321
510	Danio rerio	PREDICTED: hypothetical protein [Danio rerio]	2744	gi|292615824|ref|XP_002662822.1|PREDICTED: hypothetical protein [Danio rerio]	XP_002662822	1.24e-22	59	113.62	187	112
517	Danio rerio	phosphorylase alpha 1	3497	gi|189534012|ref|XP_690880.3|PREDICTED: phosphorylase b kinase regulatory subunit alpha, skeletal muscle-like [Danio rerio]	XP_690880	0	82	647.121	485	399
530	Danio rerio	selenoprotein w	1817	gi|156671213|ref|NP_840072.3|selenoprotein W [Danio rerio] >gi|284413680|ref|NP_001165152.1| selenoprotein W, 1 [Xenopus (Silurana) tropicalis] >gi|29648542|gb|AAO86696.1| selenoprotein W1 [Danio rerio] >gi|156229948|gb|AAI52098.1| Selenoprotein W, 1 [Danio rerio] >gi|170287759|gb|AAI60969.1| LOC100145402 protein [Xenopus (Silurana) tropicalis]	NP_840072	2.42e-29	83	135.191	86	72
536	Danio rerio	formin binding protein 1-like	731	gi|169158140|emb|CAQ13233.1|formin binding protein 1-like [Danio rerio]	CAQ13233	2.22e-109	94	233.417	120	113
575	Danio rerio	aspartate cytoplasmic	2390	gi|47085773|ref|NP_998222.1|aspartate aminotransferase, cytoplasmic [Danio rerio] >gi|28838706|gb|AAH47800.1| Glutamic-oxaloacetic transaminase 1, soluble [Danio rerio] >gi|160773417|gb|AAI55113.1| Glutamic-oxaloacetic transaminase 1, soluble [Danio rerio] >gi|182889204|gb|AAI64786.1| Got1 protein [Danio rerio]	NP_998222	5.74e-163	73	392.119	310	229
576	Danio rerio	selenoprotein p precursor	2181	gi|161612237|gb|AAI55822.1|Selenoprotein P, plasma, 1a [Danio rerio] >gi|166796357|gb|AAI59241.1| Selenoprotein P, plasma, 1a [Danio rerio]	AAI55822	2.68e-40	72	168.318	146	106
584	Danio rerio	sulfotransferase family cytosolic 2b member 1	1124	gi|115494968|ref|NP_001070124.1|hypothetical protein LOC767718 [Danio rerio] >gi|115313301|gb|AAI24438.1| Zgc:153723 [Danio rerio] >gi|182890122|gb|AAI64335.1| Zgc:153723 protein [Danio rerio]	NP_001070124	2.79e-103	75	241.121	174	132
594	Danio rerio	atp-binding sub-family a member 1	2255	gi|224589094|ref|NP_001139161.1|ATP-binding cassette sub-family A member 1 [Danio rerio] >gi|220675947|emb|CAX12953.1| novel protein similar to vertebrate ATP-binding cassette, sub-family A (ABC1), member 1 (ABCA1) [Danio rerio]	NP_001139161	9.17e-21	92	107.071	68	63
597	Danio rerio	tryptophan -dioxygenase	1188	gi|156230253|gb|AAI51921.1|Tdo2 protein [Danio rerio]	AAI51921	6.99e-167	91	591.267	365	333
635	Danio rerio	6- muscle type	2735	gi|147904182|ref|NP_001082886.1|phosphofructokinase, muscle b [Danio rerio] >gi|141796210|gb|AAI39533.1| Pfkmb protein [Danio rerio]	NP_001082886	0	92	942.184	547	506
652	Danio rerio	zgc:174938 protein	1217	gi|292622694|ref|XP_001920178.2|PREDICTED: hypothetical protein [Danio rerio]	XP_001920178	4.07e-77	69	293.123	293	205
677	Danio rerio	nlr pyrin domain containing 6-like	826	gi|292610042|ref|XP_687605.4|PREDICTED: nucleotide-binding oligomerization domain containing 2-like [Danio rerio]	XP_687605	4.74e-40	61	169.088	291	179
685	Danio rerio	cytochrome family subfamily polypeptide 2	1273	gi|121583883|ref|NP_001073465.1|cytochrome P450, family 4, subfamily v, polypeptide 2 [Danio rerio] >gi|116487523|gb|AAI25941.1| Zgc:154042 [Danio rerio] >gi|182891852|gb|AAI65384.1| Zgc:154042 protein [Danio rerio]	NP_001073465	4.53e-151	85	538.88	353	303
689	Danio rerio	insulin-like growth factor binding acid labile subunit	814	gi|68442535|ref|XP_699366.1|PREDICTED: si:ch211-66h3.1 [Danio rerio]	XP_699366	4.76e-35	72	87.0409	69	50
694	Danio rerio	protein dpy-19 homolog 1-like	2756	gi|50838818|ref|NP_001002868.1|protein dpy-19 homolog 1 [Danio rerio] >gi|49618923|gb|AAT68046.1| KIAA0877-like [Danio rerio] >gi|190337595|gb|AAI63534.1| Dpy-19-like 1, like (H. sapiens) [Danio rerio] >gi|190338434|gb|AAI63516.1| Dpy-19-like 1, like (H. sapiens) [Danio rerio]	NP_001002868	1.21e-110	90	405.986	236	214
696	Danio rerio	inter-alpha inhibitor h3	1266	gi|68448495|ref|NP_001020335.1|inter-alpha (globulin) inhibitor H4 isoform 1 [Danio rerio] >gi|67677852|gb|AAH96879.1| Zgc:112265 [Danio rerio]	NP_001020335	1.39e-59	55	234.958	387	215
697	Danio rerio	dihydropyrimidinase	1179	gi|176866363|ref|NP_001116535.1|dihydropyrimidinase [Danio rerio] >gi|169641942|gb|AAI60631.1| Dpys protein [Danio rerio]	NP_001116535	1.55e-25	90	121.709	73	66
701	Danio rerio	set and mynd domain-containing protein 1	1683	gi|84180545|gb|ABC54714.1|histone methyltransferase SmyD1b [Danio rerio] >gi|190337458|gb|AAI63095.1| Smyd1b protein [Danio rerio]	ABC54714	2.84e-129	86	412.149	259	224
706	Danio rerio	nlr pyrin domain containing 1-like	2030	gi|292613702|ref|XP_691285.4|PREDICTED: novel NACHT domain containing protein [Danio rerio]	XP_691285	3.04e-83	60	176.407	243	146
707	Danio rerio	zgc:174938 protein	605	gi|292622694|ref|XP_001920178.2|PREDICTED: hypothetical protein [Danio rerio]	XP_001920178	2.08e-23	72	112.849	104	75
715	Danio rerio	rna polymerase rpb1 c-terminal repeat domain-containing protein	1556	gi|292624336|ref|XP_685984.4|PREDICTED: hypothetical protein LOC557772 [Danio rerio]	XP_685984	1.57e-18	45	98.9821	333	152
720	Danio rerio	novel protein	1865	gi|130487208|ref|NP_001076397.1|hypothetical protein LOC799147 [Danio rerio] >gi|55962757|emb|CAI11879.1| novel protein [Danio rerio] >gi|148726106|emb|CAN88674.1| novel protein [Danio rerio] >gi|157279291|gb|AAI48165.1| Si:ch211-240l19.6 [Danio rerio]	NP_001076397	5.99e-15	56	87.4261	105	59
721	Danio rerio	apolipoprotein b-100 precursor	5060	gi|189530974|ref|XP_694827.3|PREDICTED: apolipoprotein B [Danio rerio]	XP_694827	0	69	1548.87	1663	1162
728	Danio rerio	fast myotomal muscle troponin-t-1	1255	gi|213625927|gb|AAI71628.1|Unknown (protein for MGC:198355) [Danio rerio]	AAI71628	2.68e-51	92	160.999	161	149
730	Danio rerio	sorting nexin 6	2293	gi|71834572|ref|NP_001025388.1|sorting nexin-6 [Danio rerio] >gi|66792542|gb|AAH96497.1| Sorting nexin 6 [Danio rerio] >gi|94538305|gb|ABF29872.1| sorting nexin 6 [Danio rerio] >gi|182889030|gb|AAI64548.1| Sorting nexin 6 [Danio rerio]	NP_001025388	0	98	319.316	161	158
734	Danio rerio	phytanoyl- dioxygenase domain containing 1	3805	gi|55925379|ref|NP_001007446.1|phytanoyl-CoA dioxygenase domain-containing protein 1 [Danio rerio] >gi|82179956|sp|Q5U3U0.1|PHYD1_DANRE RecName: Full=Phytanoyl-CoA dioxygenase domain-containing protein 1 >gi|55249997|gb|AAH85396.1| Zgc:101639 [Danio rerio]	NP_001007446	2.09e-140	90	505.368	291	263
744	Danio rerio	c-type lectin	1889	gi|157422709|gb|AAI53394.1|Si:ch211-154o6.6 protein [Danio rerio]	AAI53394	2e-82	74	190.274	170	126
759	Danio rerio	peptidylprolyl isomerase -like 6	1148	gi|66472556|ref|NP_001018433.1|peptidyl-prolyl cis-trans isomerase-like 6 [Danio rerio] >gi|63101862|gb|AAH95284.1| Zgc:110463 [Danio rerio]	NP_001018433	4.06e-116	85	422.55	267	229
773	Danio rerio	isoform cra_a	506	gi|260763941|ref|NP_001159595.1|BBSome-interacting protein of 10 kDa [Danio rerio] >gi|125851036|ref|XP_001333728.1| PREDICTED: BBSome interacting protein 10 isoform 1 [Danio rerio] >gi|292626591|ref|XP_002666392.1| PREDICTED: BBSome interacting protein 10 [Danio rerio] >gi|123888174|sp|Q1L8Y6.1|BBP10_DANRE RecName: Full=BBSome-interacting protein of 10 kDa >gi|94732270|emb|CAK04186.1| novel prot…	NP_001159595	1.33e-25	94	119.398	69	65
782	Danio rerio	novel protein	1018	gi|220679592|emb|CAX13614.1|novel protein [Danio rerio]	CAX13614	5.2e-64	87	132.88	87	76
783	Danio rerio	apobec1 complementation factor	2708	gi|68369596|ref|XP_685178.1|PREDICTED: apobec1 complementation factor isoform 1 [Danio rerio]	XP_685178	0	92	773.467	475	440
789	Danio rerio	heavy polypeptide cardiac alpha-like	779	gi|163644263|ref|NP_001070932.2|ventricular myosin heavy chain-like [Danio rerio]	NP_001070932	2.45e-78	96	291.197	162	157
800	Danio rerio	loc561562 protein	2119	gi|57526000|ref|NP_001003526.1|hypothetical protein LOC554458 [Danio rerio] >gi|50418132|gb|AAH77104.1| Zgc:100868 [Danio rerio]	NP_001003526	1.67e-108	70	252.292	215	152
828	Danio rerio	6-phosphofructokinase type c-like	2040	gi|189536521|ref|XP_689435.3|PREDICTED: 6-phosphofructokinase type C-like isoform 5 [Danio rerio]	XP_689435	4.52e-115	96	369.392	198	192
839	Danio rerio	cysteine-rich protein 2	2383	gi|166796347|gb|AAI59243.1|Crip2 protein [Danio rerio]	AAI59243	1.28e-96	95	194.126	94	90
843	Danio rerio	glutathione transferase omega-1	955	gi|50540310|ref|NP_001002621.1|hypothetical protein LOC436894 [Danio rerio] >gi|49904398|gb|AAH75965.1| Zgc:92254 [Danio rerio]	NP_001002621	3.77e-94	83	226.483	152	127
844	Danio rerio	transmembrane protein 114-like	1019	gi|189526155|ref|XP_001919554.1|PREDICTED: transmembrane protein 114-like [Danio rerio]	XP_001919554	6.36e-38	74	162.54	159	119
863	Danio rerio	tyrosine aminotransferase	2292	gi|117606224|ref|NP_001071022.1|tyrosine aminotransferase [Danio rerio] >gi|116487807|gb|AAI25948.1| Tyrosine aminotransferase [Danio rerio] >gi|182889742|gb|AAI65579.1| Tat protein [Danio rerio]	NP_001071022	0	90	751.51	440	399
864	Danio rerio	solute carrier family 7 (cationic amino acid y+ system) member 2	1816	gi|56693239|ref|NP_001008584.1|low affinity cationic amino acid transporter 2 [Danio rerio] >gi|82179724|sp|Q5PR34.1|CTR2_DANRE RecName: Full=Low affinity cationic amino acid transporter 2; Short=CAT-2; Short=CAT2; AltName: Full=Solute carrier family 7 member 2 >gi|56270572|gb|AAH86843.1| Solute carrier family 7 (cationic amino acid transporter, y+ system), member 2 [Danio rerio]	NP_001008584	1.72e-46	93	141.354	75	70
880	Danio rerio	isocitrate dehydrogenase	1090	gi|158253463|gb|AAI53922.1|Idh1 protein [Danio rerio]	AAI53922	9.94e-08	85	62.3882	42	36
886	Danio rerio	sorbin and sh3 domain containing 1	3543	gi|292620207|ref|XP_001342461.3|PREDICTED: novel protein similar to vertebrate sorbin and SH3 domain containing family [Danio rerio]	XP_001342461	1.21e-41	95	177.178	107	102
918	Danio rerio	gtpase activating protein (sh3 domain) binding protein 2	3623	gi|292609765|ref|XP_002660508.1|PREDICTED: Ras-GTPase activating protein SH3 domain-binding protein 2-like [Danio rerio]	XP_002660508	1.9e-58	96	233.032	123	119
921	Danio rerio	matrin 3-like	3212	gi|118150536|ref|NP_001071228.1|hypothetical protein LOC777712 [Danio rerio] >gi|117167949|gb|AAI24591.1| Zgc:152816 [Danio rerio]	NP_001071228	8.87e-131	59	280.411	426	252
924	Danio rerio	alpha 2	2615	gi|269148250|gb|ACZ28496.1|Actn2 [Danio rerio]	ACZ28496	0	95	1098.58	617	589
926	Danio rerio	acetoacetyl- synthetase	1215	gi|166198270|sp|A3QK15.1|AACS_DANRERecName: Full=Acetoacetyl-CoA synthetase >gi|126632804|emb|CAM56650.1| acetoacetyl-CoA synthetase [Danio rerio]	A3QK15	8.36e-14	100	82.8037	41	41
930	Danio rerio	matrin-3 isoform 2	1848	gi|118150536|ref|NP_001071228.1|hypothetical protein LOC777712 [Danio rerio] >gi|117167949|gb|AAI24591.1| Zgc:152816 [Danio rerio]	NP_001071228	3.43e-55	52	221.09	412	215
934	Danio rerio	scaffold attachment factor b2	1533	gi|94732862|emb|CAK11410.1|novel protein similar to vertebrate scaffold attachment factor B family (zgc:55387) [Danio rerio] >gi|94733838|emb|CAK05110.1| novel protein similar to vertebrate scaffold attachment factor B family (zgc:55387) [Danio rerio]	CAK11410	1.51e-67	86	195.667	123	106
937	Danio rerio	alpha- -sialyltransferase st3gal ii	1472	gi|64966334|emb|CAG29183.1|alpha-2,3-sialyltransferase [Danio rerio]	CAG29183	4.86e-30	94	137.117	72	68
944	Danio rerio	kdel (lys-asp-glu-leu) endoplasmic reticulum protein retention receptor 2	915	gi|47086653|ref|NP_997860.1|KDEL (Lys-Asp-Glu-Leu) endoplasmic reticulum protein retention receptor 2, like [Danio rerio] >gi|34784826|gb|AAH56694.1| KDEL (Lys-Asp-Glu-Leu) endoplasmic reticulum protein retention receptor 2, like [Danio rerio]	NP_997860	3.16e-101	98	335.88	182	180
945	Danio rerio	integrin alpha 4	3709	gi|292617796|ref|XP_002663459.1|PREDICTED: integrin alpha 4-like [Danio rerio]	XP_002663459	2.06e-122	72	234.958	199	144
948	Danio rerio	cytosolic non-specific dipeptidase	2239	gi|126632452|emb|CAM56314.1|CNDP dipeptidase 2 (metallopeptidase M20 family) [Danio rerio]	CAM56314	4.62e-174	96	616.305	322	311
953	Danio rerio	novel protein	1300	gi|292624336|ref|XP_685984.4|PREDICTED: hypothetical protein LOC557772 [Danio rerio]	XP_685984	1.38e-59	65	229.95	417	272
960	Danio rerio	c11orf46 homolog	1435	gi|124001537|ref|NP_001074222.1|hypothetical protein LOC751672 [Danio rerio] >gi|112418860|gb|AAI22202.1| Zgc:153243 [Danio rerio]	NP_001074222	4.44e-78	77	170.629	130	101
963	Danio rerio	lim domain binding 3	899	gi|41054103|ref|NP_956152.1|LIM domain binding 3 [Danio rerio] >gi|28502805|gb|AAH47189.1| LIM domain binding 3b [Danio rerio] >gi|41351046|gb|AAH65846.1| LIM domain binding 3b [Danio rerio]	NP_956152	1.28e-93	90	321.627	196	177
964	Danio rerio	ef-hand domain member a1	1435	gi|94732238|emb|CAK04556.1|novel protein (zgc:113196) [Danio rerio]	CAK04556	3.43e-139	82	342.813	252	208
977	Danio rerio	myotubularin-related protein 7	991	gi|71834410|ref|NP_001025297.1|myotubularin related protein 7b [Danio rerio] >gi|66910474|gb|AAH97161.1| Myotubularin related protein 7b [Danio rerio]	NP_001025297	2.56e-137	84	492.656	328	277
983	Danio rerio	uracil-dna glycosylase	1252	gi|122891342|emb|CAM13129.1|uracil-DNA glycosylase [Danio rerio]	CAM13129	1.69e-116	83	415.231	276	231
1014	Danio rerio	acidic (leucine-rich) nuclear phosphoprotein 32 member a	2216	gi|41053399|ref|NP_956280.1|acidic leucine-rich nuclear phosphoprotein 32 family member A [Danio rerio] >gi|82241343|sp|Q7ZUP0.1|AN32A_DANRE RecName: Full=Acidic leucine-rich nuclear phosphoprotein 32 family member A >gi|28856130|gb|AAH48047.1| Acidic (leucine-rich) nuclear phosphoprotein 32 family, member A [Danio rerio] >gi|47940023|gb|AAH71357.1| Acidic (leucine-rich) nuclear phosphoprotein 32…	NP_956280	6.82e-45	97	187.193	98	96
1020	Danio rerio	myosin binding protein cardiac	914	gi|172072588|ref|NP_001037814.2|myosin binding protein C, cardiac [Danio rerio]	NP_001037814	1.54e-53	93	214.157	122	114
1032	Danio rerio	myh9 protein	1835	gi|292611418|ref|XP_001920098.2|PREDICTED: myosin, heavy chain 9, non-muscle like-1, partial [Danio rerio]	XP_001920098	7.93e-12	78	77.0258	52	41
1036	Danio rerio	_6-like	473	gi|125834707|ref|XP_001345461.1|PREDICTED: ReO_6-like [Danio rerio]	XP_001345461	2.84e-26	67	113.235	111	75
1043	Danio rerio	elongation of very long chain fatty acids protein 6	2255	gi|41152490|ref|NP_955826.1|elongation of very long chain fatty acids protein 6 [Danio rerio] >gi|82187026|sp|Q6PC64.1|ELOV6_DANRE RecName: Full=Elongation of very long chain fatty acids protein 6 >gi|37589822|gb|AAH59459.1| ELOVL family member 6, elongation of long chain fatty acids (yeast) [Danio rerio]	NP_955826	1.05e-135	97	363.614	180	175
1066	Danio rerio	scaffold attachment factor b	1131	gi|94732862|emb|CAK11410.1|novel protein similar to vertebrate scaffold attachment factor B family (zgc:55387) [Danio rerio] >gi|94733838|emb|CAK05110.1| novel protein similar to vertebrate scaffold attachment factor B family (zgc:55387) [Danio rerio]	CAK11410	3.93e-45	58	100.138	197	116
1068	Danio rerio	mdm2 protein	2048	gi|169146085|emb|CAQ13404.1|murine double minute 2 homolog [Danio rerio]	CAQ13404	2.42e-81	81	308.145	289	236
1085	Danio rerio	glycogen synthase muscle	2329	gi|41056213|ref|NP_957474.1|glycogen synthase 1 (muscle) [Danio rerio] >gi|32766588|gb|AAH54932.1| Zgc:63701 [Danio rerio]	NP_957474	6.18e-137	93	493.041	297	279
1104	Danio rerio	dcp2 decapping enzyme homolog ( cerevisiae)	1549	gi|41055884|ref|NP_956446.1|DCP2 decapping enzyme homolog [Danio rerio] >gi|27882103|gb|AAH44547.1| DCP2 decapping enzyme homolog (S. cerevisiae) [Danio rerio]	NP_956446	4.79e-179	81	390.193	283	230
1111	Danio rerio	nusap1 protein	2279	gi|115312998|gb|AAI24067.1|Nusap1 protein [Danio rerio]	AAI24067	5.53e-84	67	263.462	271	184
1117	Danio rerio	tryptophan -dioxygenase	819	gi|156230253|gb|AAI51921.1|Tdo2 protein [Danio rerio]	AAI51921	8.18e-69	87	264.618	178	156
1133	Danio rerio	ring finger protein 130	1522	gi|66392140|ref|NP_001018301.1|goliath homolog [Danio rerio] >gi|63101181|gb|AAH95880.1| Zgc:113271 [Danio rerio] >gi|182888986|gb|AAI64486.1| Zgc:113271 protein [Danio rerio]	NP_001018301	3.31e-67	89	177.563	106	95
1136	Danio rerio	protein phosphatase 1 regulatory subunit 3a	1723	gi|189522554|ref|XP_699816.3|PREDICTED: hypothetical protein [Danio rerio]	XP_699816	6.17e-74	76	278.87	251	192
1160	Danio rerio	leucine-rich alpha-2-glycoprotein 1	1795	gi|68439159|ref|XP_686282.1|PREDICTED: leucine-rich alpha-2-glycoprotein 1 [Danio rerio] >gi|56207252|emb|CAI21276.1| novel protein [Danio rerio]	XP_686282	6.7e-71	65	236.884	255	168
1161	Danio rerio	succinate dehydrogenase subunit integral membrane protein	2143	gi|57524526|ref|NP_001004004.1|succinate dehydrogenase [ubiquinone] cytochrome b small subunit B, mitochondrial [Danio rerio] >gi|82181864|sp|Q68FN7.1|DHSDB_DANRE RecName: Full=Succinate dehydrogenase [ubiquinone] cytochrome b small subunit B, mitochondrial; Short=CybS-B; AltName: Full=Succinate dehydrogenase complex subunit D-B; AltName: Full=Succinate-ubiquinone oxidoreductase cytochrome b smal…	NP_001004004	7.86e-26	98	105.916	54	53
1166	Danio rerio	eukaryotic translation initiation factor 4 2	1698	gi|157419136|ref|NP_001013461.2|eukaryotic translation initiation factor 4, gamma 2b [Danio rerio]	NP_001013461	0	92	552.747	337	312
1173	Danio rerio	serine threonine kinase 19	846	gi|169259790|ref|NP_001108564.1|serine/threonine-protein kinase 19 [Danio rerio] >gi|189517334|ref|XP_001923311.1| PREDICTED: serine/threonine kinase 19-like isoform 2 [Danio rerio] >gi|189517336|ref|XP_001923306.1| PREDICTED: serine/threonine kinase 19-like isoform 1 [Danio rerio]	NP_001108564	3.1e-82	88	307.76	194	171
1178	Danio rerio	peptidase d	2158	gi|160774330|gb|AAI55199.1|Pepd protein [Danio rerio]	AAI55199	0	89	661.374	386	346
1190	Danio rerio	PREDICTED: hypothetical protein [Danio rerio]	1100	gi|189517525|ref|XP_001923568.1|PREDICTED: hypothetical protein [Danio rerio]	XP_001923568	5.87e-24	64	116.316	170	109
1195	Danio rerio	sushi domain containing 1	1030	gi|189518780|ref|XP_697970.3|PREDICTED: si:ch211-29n12.1 [Danio rerio]	XP_697970	7.89e-90	71	272.322	239	172
1201	Danio rerio	acetylserotonin o-methyltransferase-like	900	gi|169154831|emb|CAQ14999.1|acetylserotonin O-methyltransferase-like [Danio rerio]	CAQ14999	2.7e-103	91	379.407	220	202
1206	Danio rerio	6-phosphofructo-2-kinase fructose- -biphosphatase 1	1954	gi|189535846|ref|XP_683102.3|PREDICTED: 6-phosphofructo-2-kinase/fructose-2,6-biphosphatase 4-like [Danio rerio]	XP_683102	0	92	555.829	317	293
1210	Danio rerio	au rna binding protein enoyl-coenzyme a hydratase	1048	gi|57525815|ref|NP_001003576.1|methylglutaconyl-CoA hydratase, mitochondrial [Danio rerio] >gi|50417177|gb|AAH78266.1| AU RNA binding protein/enoyl-Coenzyme A hydratase [Danio rerio]	NP_001003576	2.97e-38	89	163.696	130	116
1234	Danio rerio	clathrin interactor 1	1554	gi|55250222|gb|AAH85520.1|Clathrin interactor 1 [Danio rerio] >gi|182890736|gb|AAI65236.1| Clint1 protein [Danio rerio]	AAH85520	9.61e-149	82	516.924	406	333
1237	Danio rerio	aminopeptidase n	3034	gi|68362930|ref|XP_682987.1|PREDICTED: aminopeptidase N-like isoform 1 [Danio rerio]	XP_682987	0	80	427.172	304	246
1239	Danio rerio	trna selenocysteine 1 associated protein 1	878	gi|157384980|ref|NP_001025137.2|tRNA selenocysteine 1-associated protein 1-like [Danio rerio]	NP_001025137	1.21e-92	95	343.969	182	173
1240	Danio rerio	alpha-2-hs-glycoprotein	1008	gi|47086793|ref|NP_997787.1|alpha-2-HS-glycoprotein [Danio rerio] >gi|28974651|gb|AAO61483.1| fetuin-A [Danio rerio]	NP_997787	9.95e-52	64	208.379	234	150
1245	Danio rerio	sphingolipid delta -desaturase des1	3229	gi|220678161|emb|CAX13257.1|degenerative spermatocyte homolog 1, lipid desaturase (Drosophila) [Danio rerio]	CAX13257	1.13e-38	82	167.162	106	87
1250	Danio rerio	_6-like	1358	gi|292618743|ref|XP_002663763.1|PREDICTED: ReO_6-like [Danio rerio]	XP_002663763	1.01e-20	62	103.99	114	71
1254	Danio rerio	reproduction regulator 2	841	gi|292619124|ref|XP_002663876.1|PREDICTED: hypothetical protein [Danio rerio]	XP_002663876	3.21e-15	58	86.6557	106	62
1278	Danio rerio	very long-chain acyl- synthetase	754	gi|56693350|ref|NP_001008639.1|very long-chain acyl-CoA synthetase [Danio rerio] >gi|56269279|gb|AAH86700.1| Zgc:101540 [Danio rerio] >gi|182889656|gb|AAI65471.1| Zgc:101540 protein [Danio rerio]	NP_001008639	1.85e-77	79	293.123	239	189
1279	Danio rerio	myomesin 1	1433	gi|238550183|ref|NP_001154812.1|myomesin 1a [Danio rerio]	NP_001154812	4.05e-66	90	256.914	152	137
1281	Danio rerio	developmentally regulated rna-binding protein 1	1540	gi|188528716|ref|NP_001120874.1|RNA-binding protein 45 [Danio rerio] >gi|169146803|emb|CAQ14668.1| novel protein similar to H.sapiens DRBP1, developmentally regulated RNA binding protein 1 (DRBP1) [Danio rerio]	NP_001120874	7.93e-172	84	608.216	426	362
1283	Danio rerio	myosin binding protein cardiac	1351	gi|172072588|ref|NP_001037814.2|myosin binding protein C, cardiac [Danio rerio]	NP_001037814	2.33e-44	93	119.783	61	57
1284	Danio rerio	myomesin 2	1233	gi|292629848|ref|XP_696883.4|PREDICTED: myomesin (M-protein) 2, 165kDa-like, partial [Danio rerio]	XP_696883	1.14e-120	82	432.18	311	256
1288	Danio rerio	cyclin d1	933	gi|18858509|ref|NP_571100.1|G1/S-specific cyclin-D1 [Danio rerio] >gi|189230144|ref|NP_001121396.1| hypothetical protein LOC100158484 [Xenopus (Silurana) tropicalis] >gi|292616296|ref|XP_002662962.1| PREDICTED: G1/S-specific cyclin-D1-like [Danio rerio] >gi|3023475|sp|Q90459.1|CCND1_DANRE RecName: Full=G1/S-specific cyclin-D1 >gi|1143441|emb|CAA60885.1| Cyclin D1 [Danio rerio] >gi|49899159|gb|AAH…	NP_571100	3.51e-88	97	297.36	167	163
1290	Danio rerio	sarcoplasmic endoplasmic reticulum calcium atpase 2	1035	gi|159570778|emb|CAP19466.1|ATPase, Ca++ transporting, cardiac muscle, slow twitch 2a [Danio rerio]	CAP19466	5.26e-104	97	382.104	219	213
1301	Danio rerio	protein	1220	gi|62955751|ref|NP_001017892.1|hypothetical protein LOC550591 [Danio rerio] >gi|62204714|gb|AAH93435.1| Zgc:113208 [Danio rerio] >gi|122890786|emb|CAM13639.1| novel protein [Danio rerio]	NP_001017892	1.35e-96	76	357.836	252	193
1305	Danio rerio	elongation of very long chain fatty acids (fen1 sur4 yeast)-like 4	2213	gi|220679599|emb|CAX13621.1|novel protein similar to vertebrate elongation of very long chain fatty acids (FEN1/Elo2, SUR4/Elo3, yeast)-like (zgc:112263) [Danio rerio]	CAX13621	1.43e-127	92	461.84	264	245
1310	Danio rerio	safb- transcription modulator	1537	gi|301171547|ref|NP_998498.2|SAFB-like transcription modulator [Danio rerio]	NP_998498	1.41e-19	87	102.449	117	102
1312	Danio rerio	g kinase anchoring protein 1	865	gi|51571905|ref|NP_998237.1|G kinase-anchoring protein 1 [Danio rerio] >gi|82185757|sp|Q6NWC9.1|GKAP1_DANRE RecName: Full=G kinase-anchoring protein 1 >gi|45768859|gb|AAH67639.1| G kinase anchoring protein 1 [Danio rerio] >gi|220672926|emb|CAX13251.1| G kinase anchoring protein 1 [Danio rerio] >gi|220678923|emb|CAX14122.1| G kinase anchoring protein 1 [Danio rerio]	NP_998237	2.56e-63	82	246.514	174	143
1317	Danio rerio	eps8-like 1	2506	gi|292627840|ref|XP_002666768.1|PREDICTED: im:7147678 [Danio rerio]	XP_002666768	1.77e-12	69	79.7221	83	58
1318	Danio rerio	cytochrome p450 like	503	gi|116875785|ref|NP_001070921.1|hypothetical protein LOC768288 [Danio rerio] >gi|116284322|gb|AAI24414.1| Zgc:153647 [Danio rerio]	NP_001070921	3.89e-30	84	134.42	85	72
1337	Danio rerio	dek oncogene (dna binding)	2644	gi|63101817|gb|AAH95174.1|Zgc:136346 protein [Danio rerio]	AAH95174	4.93e-45	63	187.963	247	156
1348	Danio rerio	troponin slow skeletal muscle	2576	gi|292626706|ref|XP_001330978.2|PREDICTED: troponin I, cardiac 3-like [Danio rerio]	XP_001330978	9.63e-46	80	190.274	184	149
1350	Danio rerio	hypothetical loc792613	815	gi|194578995|ref|NP_001124116.1|hypothetical protein LOC100170809 [Danio rerio] >gi|169154392|emb|CAQ13393.1| novel protein [Danio rerio] >gi|190339045|gb|AAI63820.1| Si:dkeyp-73d8.6 [Danio rerio] >gi|190339047|gb|AAI63841.1| Si:dkeyp-73d8.6 [Danio rerio]	NP_001124116	1.5e-06	50	57.7658	155	79
1354	Danio rerio	protein unc-119 homolog b	875	gi|47086467|ref|NP_997952.1|protein unc-119 homolog B [Danio rerio] >gi|14587078|gb|AAK70467.1|AF387342_1 Unc119c [Danio rerio] >gi|190337896|gb|AAI62277.1| Unc-119 homolog 1 [Danio rerio] >gi|190339388|gb|AAI62287.1| Unc-119 homolog 1 [Danio rerio]	NP_997952	2.14e-57	86	226.868	155	134
1365	Danio rerio	leucine rich repeat (in flii) interacting protein 1	3129	gi|292617625|ref|XP_686009.4|PREDICTED: leucine rich repeat (in FLII) interacting protein 1a [Danio rerio]	XP_686009	2.61e-152	88	319.701	252	224
1375	Danio rerio	translocase of inner mitochondrial membrane 8 homolog b	897	gi|239985566|ref|NP_001122251.1|mitochondrial import inner membrane translocase subunit Tim8 B [Danio rerio] >gi|190337960|gb|AAI62413.1| Translocase of inner mitochondrial membrane 8 homolog B (yeast) [Danio rerio] >gi|190339522|gb|AAI62426.1| Translocase of inner mitochondrial membrane 8 homolog B (yeast) [Danio rerio] >gi|220672970|emb|CAX12622.1| translocase of inner mitochondrial membrane 8 …	NP_001122251	2.17e-28	91	130.568	70	64
1377	Danio rerio	myelin basic protein	1548	gi|292624208|ref|XP_002665606.1|PREDICTED: myelin basic protein [Danio rerio]	XP_002665606	4.76e-07	53	60.8474	91	49
1382	Danio rerio	phosphatidylinositol 3-kinase regulatory subunit alpha	1221	gi|292614158|ref|XP_683819.3|PREDICTED: similar to phosphoinositide-3-kinase, regulatory subunit, polypeptide 1 isoform 1 [Danio rerio] >gi|169154590|emb|CAQ14608.1| phosphoinositide-3-kinase, regulatory subunit 1 (p85 alpha) [Danio rerio]	XP_683819	1.96e-154	97	524.628	272	266
1383	Danio rerio	rna binding motif y- family member a1 isoform 1	1674	gi|94536944|ref|NP_001035411.1|cold inducible RNA binding protein isoform 1 [Danio rerio] >gi|92098240|gb|AAI15178.1| Cold inducible RNA binding protein [Danio rerio]	NP_001035411	9.77e-18	86	68.5514	44	38
1391	Danio rerio	hypothetical protein LOC100191015 [Danio rerio]	1280	gi|209863095|ref|NP_001129460.1|hypothetical protein LOC100191015 [Danio rerio] >gi|190337069|gb|AAI62733.1| Similar to ENSANGP00000010363 [Danio rerio] >gi|190338874|gb|AAI62738.1| Similar to ENSANGP00000010363 [Danio rerio]	NP_001129460	6e-10	66	70.0922	75	50
1412	Danio rerio	cytochrome c-1	1745	gi|82658182|ref|NP_001032470.1|cytochrome c-1 [Danio rerio] >gi|78174351|gb|AAI07504.1| Cytochrome c-1 [Danio rerio] >gi|133778800|gb|AAI33983.1| Cytochrome c-1 [Danio rerio]	NP_001032470	3.19e-151	93	530.02	288	268
1424	Danio rerio	extended synaptotagmin-1	2753	gi|292615250|ref|XP_699731.4|PREDICTED: extended synaptotagmin-like protein 1b [Danio rerio]	XP_699731	6.14e-147	81	526.554	452	367
1433	Danio rerio	short chain dehydrogenase reductase family member 5	805	gi|68395652|ref|XP_692402.1|PREDICTED: si:dkey-221h15.4 [Danio rerio]	XP_692402	5.53e-56	90	211.46	126	114
1452	Danio rerio	cytochrome p450 like	2938	gi|116875785|ref|NP_001070921.1|hypothetical protein LOC768288 [Danio rerio] >gi|116284322|gb|AAI24414.1| Zgc:153647 [Danio rerio]	NP_001070921	0	89	654.055	384	344
1462	Danio rerio	histone acetyltransferase 1	502	gi|52218998|ref|NP_001004572.1|histone acetyltransferase type B catalytic subunit [Danio rerio] >gi|51858542|gb|AAH81671.1| Histone acetyltransferase 1 [Danio rerio]	NP_001004572	1.91e-69	89	265.003	155	138
1471	Danio rerio	interleukin 1 type i	1735	gi|292617820|ref|XP_001339589.3|PREDICTED: interleukin 1 receptor, type I-like [Danio rerio]	XP_001339589	2.5e-60	58	238.039	355	209
1502	Danio rerio	cytoplasmic fmr1 interacting protein 1	1019	gi|159155985|gb|AAI54775.1|Cyfip1 protein [Danio rerio]	AAI54775	1.14e-51	98	136.732	70	69
1512	Danio rerio	novel protein	1906	gi|292624099|ref|XP_691915.4|PREDICTED: si:ch211-210h11.11 [Danio rerio] >gi|148726319|emb|CAN88592.1| novel protein [Danio rerio]	XP_691915	1.42e-19	62	102.834	131	82
1527	Danio rerio	myomesin (m-protein) 165kda	1348	gi|189524989|ref|XP_693801.3|PREDICTED: protein tyrosine phosphatase, receptor type, D-like [Danio rerio]	XP_693801	1.58e-40	89	171.785	98	88
1541	Danio rerio	PREDICTED: hypothetical protein isoform 3 [Danio rerio]	592	gi|125827242|ref|XP_001333606.1|PREDICTED: hypothetical protein isoform 3 [Danio rerio]	XP_001333606	0.000267	41	49.2914	122	51
1552	Danio rerio	novel protein type i enveloping layer	1486	gi|120537710|gb|AAI29317.1|Zgc:109868 protein [Danio rerio]	AAI29317	1.1e-146	90	524.628	362	327
1558	Danio rerio	lecithin-cholesterol acyltransferase	556	gi|292628138|ref|XP_001332828.3|PREDICTED: MGC82035 protein-like [Danio rerio]	XP_001332828	4.99e-63	94	146.747	76	72
1567	Danio rerio	potassium voltage-gated channel subfamily c member 4-like isoform 2	1361	gi|304555569|ref|NP_001182125.1|potassium voltage-gated channel subfamily C member 4 [Danio rerio] >gi|304307721|tpg|DAA33895.1| TPA_inf: voltage-gated potassium channel Kv3.4 [Danio rerio]	NP_001182125	1.06e-128	74	261.151	203	151
1590	Danio rerio	u1 small nuclear ribonucleoprotein 70 kda	1244	gi|108742141|gb|AAI17603.1|Snrnp70 protein [Danio rerio]	AAI17603	2.56e-66	95	257.299	161	154
1594	Danio rerio	aconitase 1	2177	gi|60477765|gb|AAH90777.1|LOC100150527 protein [Danio rerio]	AAH90777	4.7e-72	92	141.354	79	73
1600	Danio rerio	poly (adp-ribose) polymerase member 4	1312	gi|292617587|ref|XP_001921910.2|PREDICTED: si:dkey-174k18.1 [Danio rerio]	XP_001921910	4.31e-19	83	100.523	68	57
1604	Danio rerio	ugt1ab protein	2748	gi|300795671|ref|NP_998587.2|UDP glucuronosyltransferase 1 family polypeptide a3 precursor [Danio rerio]	NP_998587	1.39e-160	86	515.768	315	273
1607	Danio rerio	ahnak nucleoprotein	1311	gi|189527793|ref|XP_687696.3|PREDICTED: AHNAK nucleoprotein [Danio rerio]	XP_687696	7.72e-77	75	292.352	273	207
1610	Danio rerio	intermediate filament protein isoform 2	2767	gi|213624655|gb|AAI71396.1|Si:dkey-25f3.3 [Danio rerio]	AAI71396	2.47e-180	65	637.491	818	537
1611	Danio rerio	novel protein	987	gi|141795653|gb|AAI35062.1|Si:dkey-14d8.7 protein [Danio rerio]	AAI35062	2.61e-57	74	226.868	165	123
1612	Danio rerio	glutathione peroxidase 4b	730	gi|218751897|ref|NP_001007283.2|glutathione peroxidase 4 [Danio rerio]	NP_001007283	6.77e-82	87	307.76	182	160
1621	Danio rerio	frizzled-related protein	1476	gi|18858723|ref|NP_571018.1|frizzled-related protein [Danio rerio] >gi|4545254|gb|AAD22462.1|AF116853_1 fzb-1 [Danio rerio] >gi|169158710|emb|CAQ13348.1| frizzled-related protein [Danio rerio] >gi|190337158|gb|AAI62928.1| Frizzled-related protein [Danio rerio] >gi|190339624|gb|AAI62950.1| Frizzled-related protein [Danio rerio]	NP_571018	1.51e-156	92	557.37	301	278
1623	Danio rerio	slow myosin heavy chain 1	1581	gi|211578412|ref|NP_001096096.2|slow myosin heavy chain 2 [Danio rerio] >gi|209972646|tpg|DAA06339.1| TPA_exp: slow myosin heavy chain 2 [Danio rerio]	NP_001096096	0	95	944.88	507	484
1629	Danio rerio	integrin alpha 4	1869	gi|292617796|ref|XP_002663459.1|PREDICTED: integrin alpha 4-like [Danio rerio]	XP_002663459	8.3e-57	73	226.483	193	142
1643	Danio rerio	lipin 2	1753	gi|159155672|gb|AAI54650.1|LOC558422 protein [Danio rerio]	AAI54650	6.23e-59	91	233.417	130	119
1645	Danio rerio	insulin induced gene 1	3263	gi|41054085|ref|NP_956163.1|insulin-induced gene 1 protein [Danio rerio] >gi|82177146|sp|Q8AV61.1|INSI1_DANRE RecName: Full=Insulin-induced gene 1 protein; Short=INSIG-1 >gi|23344037|gb|AAN28327.1| INSIG-1 membrane protein [Danio rerio] >gi|28278849|gb|AAH45341.1| Insulin induced gene 1 [Danio rerio] >gi|182890692|gb|AAI65115.1| Insig1 protein [Danio rerio]	NP_956163	5.21e-90	86	177.948	133	115
1649	Danio rerio	mago-nashi proliferation-associated	1226	gi|62955377|ref|NP_001017700.1|protein mago nashi homolog [Danio rerio] >gi|82178079|sp|Q566Y8.1|MGN_DANRE RecName: Full=Protein mago nashi homolog >gi|251764747|sp|B9ENE7.1|MGN_SALSA RecName: Full=Protein mago nashi homolog >gi|62204925|gb|AAH93273.1| Mago-nashi homolog, proliferation-associated (Drosophila) [Danio rerio] >gi|169158306|emb|CAQ13313.1| novel protein similar to H.sapiens MAGOH, ma…	NP_001017700	3.98e-80	100	303.138	147	147
1655	Danio rerio	serine threonine-protein kinase sbk2-like	723	gi|220673313|emb|CAX13219.1|novel kinase protein [Danio rerio]	CAX13219	1e-37	89	160.999	95	85
1661	Danio rerio	charged multivesicular body protein 4b	1403	gi|41055660|ref|NP_956489.1|charged multivesicular body protein 4b [Danio rerio] >gi|73917750|sp|Q7ZVC4.1|CHM4B_DANRE RecName: Full=Charged multivesicular body protein 4b; AltName: Full=Chromatin-modifying protein 4b; Short=CHMP4b >gi|28277855|gb|AAH45919.1| Zgc:56112 [Danio rerio] >gi|182891708|gb|AAI65046.1| Zgc:56112 protein [Danio rerio]	NP_956489	2.55e-65	94	254.218	204	193
1668	Danio rerio	seryl-trna synthetase	828	gi|51468022|ref|NP_001003882.1|seryl-tRNA synthetase, cytoplasmic [Danio rerio] >gi|49619145|gb|AAT68157.1| seryl-tRNA synthetase [Danio rerio] >gi|51980615|gb|AAH81608.1| Seryl-tRNA synthetase [Danio rerio] >gi|260763742|dbj|BAI44434.1| seryl-tRNA synthetase [Danio rerio]	NP_001003882	9.96e-38	85	161.384	121	103
1669	Danio rerio	zgc:171553 protein	1197	gi|168823552|ref|NP_001108355.1|hypothetical protein LOC322909 [Danio rerio] >gi|165971340|gb|AAI58176.1| Zgc:171553 protein [Danio rerio]	NP_001108355	9.87e-52	69	208.764	195	135
1683	Danio rerio	protein n-terminal glutamine amidohydrolase	1039	gi|113678693|ref|NP_001038412.1|protein N-terminal glutamine amidohydrolase [Danio rerio] >gi|123888888|sp|Q1LWX3.1|NTAQ1_DANRE RecName: Full=Protein N-terminal glutamine amidohydrolase; AltName: Full=Protein NH2-terminal glutamine deamidase; Short=N-terminal Gln amidase; Short=Nt(Q)-amidase; AltName: Full=WDYHV motif-containing protein 1 >gi|94732608|emb|CAK03630.1| novel protein [Danio rerio] >…	NP_001038412	1.65e-81	83	233.802	149	124
1698	Danio rerio	glutathione peroxidase 3	1404	gi|212276144|ref|NP_001131027.1|glutathione peroxidase 3 (plasma) [Danio rerio]	NP_001131027	1.31e-77	83	295.049	196	163
1703	Danio rerio	transmembrane protein 19	701	gi|50344852|ref|NP_001002098.1|transmembrane protein 19 [Danio rerio] >gi|47939473|gb|AAH71522.1| Transmembrane protein 19 [Danio rerio]	NP_001002098	2.32e-23	87	99.7525	63	55
1704	Danio rerio	differentially regulated trout protein 1	1484	gi|292611121|ref|XP_002660983.1|PREDICTED: neurotoxin/C59/Ly-6-like protein-like [Danio rerio]	XP_002660983	3.08e-24	79	117.857	73	58
1705	Danio rerio	kynureninase (l-kynurenine hydrolase)	694	gi|292614504|ref|XP_002662292.1|PREDICTED: kynureninase-like [Danio rerio]	XP_002662292	6.98e-56	78	187.963	142	112
1708	Danio rerio	regulator of g-protein signalling 3	2295	gi|57525610|ref|NP_001003629.1|regulator of G-protein signalling 3 [Danio rerio] >gi|50418138|gb|AAH78194.1| Zgc:100933 [Danio rerio]	NP_001003629	3.22e-58	97	213.001	125	122
1716	Danio rerio	ubiquitin specific protease 28	1043	gi|189533992|ref|XP_001920096.1|PREDICTED: ubiquitin specific peptidase 28 [Danio rerio]	XP_001920096	1.42e-135	91	312.383	175	160
1718	Danio rerio	novel protein (zgc:77651)	1046	gi|55925425|ref|NP_001007420.1|peroxisomal acyl-CoA thioesterase 2b like 3 [Danio rerio] >gi|55249979|gb|AAH85366.1| Zgc:101553 [Danio rerio] >gi|182890048|gb|AAI65207.1| Zgc:101553 protein [Danio rerio]	NP_001007420	5.51e-77	83	292.352	195	163
1723	Danio rerio	bcl2-associated athanogene 4	4700	gi|125824741|ref|XP_001337521.1|PREDICTED: si:dkey-220o5.3 [Danio rerio] >gi|220679349|emb|CAX13466.1| novel protein [Danio rerio]	XP_001337521	5.08e-77	59	287.73	404	241
1739	Danio rerio	caldesmon 1	1561	gi|168823552|ref|NP_001108355.1|hypothetical protein LOC322909 [Danio rerio] >gi|165971340|gb|AAI58176.1| Zgc:171553 protein [Danio rerio]	NP_001108355	1.81e-14	60	85.5001	110	66
1747	Danio rerio	high affinity immunoglobulin gamma fc receptor i precursor	1148	gi|292628868|ref|XP_706537.4|PREDICTED: hypothetical protein [Danio rerio]	XP_706537	3.66e-16	46	90.5077	265	124
1758	Danio rerio	orf2-encoded protein	2578	gi|77403694|dbj|BAE46429.1|ORF2-encoded protein [Danio rerio]	BAE46429	2.92e-26	61	125.561	179	110
1766	Danio rerio	aconitase mitochondrial	3518	gi|38707983|ref|NP_944590.1|aconitate hydratase, mitochondrial [Danio rerio] >gi|37046702|gb|AAH58049.1| Aconitase 2, mitochondrial [Danio rerio]	NP_944590	0	87	714.531	431	379
1767	Danio rerio	lipocalin precursor	786	gi|190338237|gb|AAI63043.1|LOC555483 protein [Danio rerio] >gi|190340121|gb|AAI63029.1| LOC555483 protein [Danio rerio]	AAI63043	1.02e-44	77	176.792	150	116
1769	Danio rerio	casein kinase delta	588	gi|47086075|ref|NP_998415.1|casein kinase I isoform delta-B [Danio rerio] >gi|82237485|sp|Q6P3K7.1|KC1DB_DANRE RecName: Full=Casein kinase I isoform delta-B; Short=CKI-delta-B; Short=CKId-B >gi|39645523|gb|AAH63953.1| Casein kinase 1, delta b [Danio rerio] >gi|157280837|gb|ABV29337.1| casein kinase 1 delta b [Danio rerio]	NP_998415	4.54e-28	100	128.257	62	62
1776	Danio rerio	PREDICTED: hypothetical protein [Danio rerio]	2667	gi|292609845|ref|XP_001919860.2|PREDICTED: hypothetical protein [Danio rerio]	XP_001919860	0.000387	51	41.2022	107	55
1777	Danio rerio	thioredoxin interacting protein	532	gi|41056117|ref|NP_956381.1|thioredoxin interacting protein [Danio rerio] >gi|29437251|gb|AAH49493.1| Thioredoxin interacting protein [Danio rerio] >gi|45501352|gb|AAH67376.1| Txnip protein [Danio rerio] >gi|94733546|emb|CAK04891.1| thioredoxin interacting protein [Danio rerio]	NP_956381	5.4e-42	83	174.096	116	97
1781	Danio rerio	muscleblind-like protein 1 isoform 2	1026	gi|161897713|gb|ABX80002.1|muscleblind-like protein 1D [Danio rerio]	ABX80002	3.96e-45	72	83.1889	99	72
1785	Danio rerio	proteasome subunit alpha type-3	1019	gi|71834518|ref|NP_001025358.1|proteasome subunit alpha type-3 [Danio rerio] >gi|66911343|gb|AAH97109.1| Zgc:114044 [Danio rerio]	NP_001025358	1.33e-121	100	253.447	132	132
1795	Danio rerio	saps domain member 2	863	gi|70887639|ref|NP_001020680.1|SAPS domain family like [Danio rerio] >gi|56207498|emb|CAI20695.1| novel protein similar to human chromosome 11 open reading frame 23 (C11orf23) [Danio rerio] >gi|92096421|gb|AAI15200.1| Si:dkey-159a18.3 [Danio rerio]	NP_001020680	2.57e-23	93	113.62	62	58
1810	Danio rerio	adam metallopeptidase domain 10	4093	gi|41055381|ref|NP_956714.1|a disintegrin and metalloprotease domain 10b [Danio rerio] >gi|32451755|gb|AAH54638.1| Zgc:64203 [Danio rerio] >gi|171846981|gb|AAI61665.1| Zgc:64203 [Danio rerio]	NP_956714	8.59e-140	92	503.442	279	257
1812	Danio rerio	transmembrane protein 90b-like	1874	gi|68385539|ref|XP_697952.1|PREDICTED: si:dkey-33i11.9 [Danio rerio]	XP_697952	1.17e-18	82	99.7525	64	53
1815	Danio rerio	supt6h protein	709	gi|66911052|gb|AAH97046.1|Supt6h protein [Danio rerio]	AAH97046	3e-07	88	59.6918	124	110
1817	Danio rerio	imap family member 4-like	584	gi|292625917|ref|XP_001922564.2|PREDICTED: GTPase, IMAP family member 4-like [Danio rerio]	XP_001922564	1.79e-13	74	79.7221	63	47
1820	Danio rerio	organic solute transporter subunit alpha	1811	gi|52218944|ref|NP_001004546.1|organic solute transporter subunit alpha [Danio rerio] >gi|82181093|sp|Q66I08.1|OSTA_DANRE RecName: Full=Organic solute transporter subunit alpha; Short=OST-alpha >gi|51859071|gb|AAH81597.1| Zgc:92111 [Danio rerio]	NP_001004546	7.02e-64	88	162.925	120	106
1821	Danio rerio	cyclic amp-dependent transcription factor atf-4	2970	gi|157073893|ref|NP_001096662.1|activating transcription factor 4 [Danio rerio] >gi|156230263|gb|AAI51936.1| Zgc:171702 protein [Danio rerio]	NP_001096662	1.39e-35	53	156.762	364	194
1828	Danio rerio	phosphatidylinositol 4-kinase alpha	2432	gi|77993310|ref|NP_001030144.1|phosphatidylinositol 4-kinase alpha [Danio rerio] >gi|62860900|gb|AAY16567.1| phosphatidylinositol 4-kinase III alpha [Danio rerio]	NP_001030144	1.44e-168	97	598.201	311	303
1836	Danio rerio	protein tyrosine receptor- z polypeptide 1	1448	gi|292628346|ref|XP_002666925.1|PREDICTED: carbonic anhydrase XVI c [Danio rerio]	XP_002666925	3.42e-42	63	146.362	140	89
1846	Danio rerio	inter-alpha-trypsin inhibitor heavy chain2	901	gi|55962354|emb|CAI11851.1|novel protein (zgc:56119) [Danio rerio] >gi|56207241|emb|CAI21014.1| novel protein (zgc:56119) [Danio rerio]	CAI11851	3.6e-105	88	362.459	231	205
1851	Danio rerio	rp42 homolog	1935	gi|45387523|ref|NP_991101.1|DCN1-like protein 2 [Danio rerio] >gi|292617745|ref|XP_002663455.1| PREDICTED: rp42 homolog [Danio rerio] >gi|41389078|gb|AAH65884.1| Rp42 homolog (pending) [Danio rerio] >gi|169145280|emb|CAQ14904.1| rp42 homolog (pending) [Danio rerio]	NP_991101	8.4e-90	99	322.783	159	158
1854	Danio rerio	kinesin family member b	2555	gi|292619714|ref|XP_002664065.1|PREDICTED: kinesin family member 5B, b [Danio rerio]	XP_002664065	2.54e-06	82	59.3066	35	29
1862	Danio rerio	solute carrier family 40 (iron-regulated transporter) member 1	4337	gi|169145706|emb|CAQ15734.1|solute carrier family 40 (iron-regulated transporter), member 1 [Danio rerio] >gi|190338603|gb|AAI63874.1| Solute carrier family 40 (iron-regulated transporter), member 1 [Danio rerio] >gi|296245401|gb|ADH03019.1| ferroportin 1 [Danio rerio]	CAQ15734	4.79e-72	82	278.485	202	167
1867	Danio rerio	atp-dependent clp protease atp-binding subunit clpx- mitochondrial-like	1159	gi|52219008|ref|NP_001004581.1|ATP-dependent Clp protease ATP-binding subunit clpX-like, mitochondrial [Danio rerio] >gi|51859089|gb|AAH81643.1| Zgc:92303 [Danio rerio]	NP_001004581	5.98e-65	93	209.92	127	119
1868	Danio rerio	cystatin variant 1	991	gi|192455648|ref|NP_001122178.1|hypothetical protein LOC561073 [Danio rerio] >gi|190338412|gb|AAI63461.1| Hypothetical LOC561073 [Danio rerio] >gi|190339916|gb|AAI63495.1| Hypothetical LOC561073 [Danio rerio]	NP_001122178	5.17e-21	63	106.301	130	82
1874	Danio rerio	myosin ic	1040	gi|153792214|ref|NP_001093501.1|myosin-Ic [Danio rerio] >gi|226723067|sp|A5PF48.1|MYO1C_DANRE RecName: Full=Myosin-Ic; AltName: Full=Myosin I beta; Short=MMI-beta; Short=MMIb >gi|148724886|emb|CAN88202.1| novel protein similar to vertebrate myosin IC (MYO1C) [Danio rerio]	NP_001093501	7.16e-93	66	345.125	363	242
1877	Danio rerio	selenoprotein t	889	gi|168480083|ref|NP_001091957.2|selenoprotein T2 precursor [Danio rerio] >gi|182636717|sp|Q502K9.3|SELT2_DANRE RecName: Full=Selenoprotein T2; Flags: Precursor	NP_001091957	7.2e-85	84	318.161	220	185
1878	Danio rerio	cyclin g2	911	gi|47085951|ref|NP_998337.1|cyclin-G2 [Danio rerio] >gi|42542466|gb|AAH66368.1| Cyclin G2 [Danio rerio]	NP_998337	1.21e-66	86	257.684	168	145
1879	Danio rerio	novel protein (zgc:136474)	1896	gi|220678224|emb|CAX13209.1|novel protein (zgc:136474) [Danio rerio]	CAX13209	0.000128	59	53.1434	74	44
1903	Danio rerio	foie gras	1293	gi|123910003|sp|Q1RLX4.1|CD041_DANRERecName: Full=UPF0636 protein C4orf41 homolog; AltName: Full=Protein foie gras >gi|92097750|gb|AAI15243.1| Foie gras [Danio rerio]	Q1RLX4	1.04e-08	85	58.9214	35	30
1925	Danio rerio	chromatin modifying protein 4b	2051	gi|73917754|sp|Q6IQ73.1|CHM4C_DANRERecName: Full=Charged multivesicular body protein 4c; AltName: Full=Chromatin-modifying protein 4c; Short=CHMP4c >gi|47940429|gb|AAH71537.1| Chromatin modifying protein 4B [Danio rerio]	Q6IQ73	4.15e-65	90	254.218	208	188
1931	Danio rerio	nlr pyrin domain containing 1-like	2713	gi|292617213|ref|XP_001339109.3|PREDICTED: novel NACHT domain containing protein [Danio rerio]	XP_001339109	0	70	408.683	363	255
1934	Danio rerio	myomesin 185kda	3732	gi|292616516|ref|XP_002663066.1|PREDICTED: myomesin 1b [Danio rerio]	XP_002663066	0	89	1392.87	870	781
1935	Danio rerio	nascent polypeptide-associated complex subunit alpha	742	gi|301069392|ref|NP_001180281.1|nascent polypeptide-associated complex subunit alpha isoform 1 [Danio rerio]	NP_001180281	1.74e-48	90	196.823	154	140
1940	Danio rerio	ankyrin repeat and socs box-containing 2	3213	gi|125846411|ref|XP_696390.2|PREDICTED: si:dkey-85n7.4 [Danio rerio]	XP_696390	1.02e-148	77	532.717	470	362
1948	Danio rerio	u1 small nuclear ribonucleoprotein 70 kda	1711	gi|51468002|ref|NP_001003875.1|U1 small nuclear ribonucleoprotein 70 kDa [Danio rerio] >gi|49619089|gb|AAT68129.1| U1 small ribonucleoprotein 70kd [Danio rerio]	NP_001003875	2.96e-05	83	55.0694	37	31
1959	Danio rerio	novel protein	1528	gi|160333557|ref|NP_001103993.1|preimplantation protein 4-like [Danio rerio] >gi|157886077|emb|CAK03664.2| novel protein [Danio rerio] >gi|157886408|emb|CAP09312.1| novel protein [Danio rerio]	NP_001103993	5.25e-59	67	233.417	228	155
1960	Danio rerio	caspase-1 precursor	827	gi|122890733|emb|CAM14414.1|novel protein similar to caspase 8 (casp8) [Danio rerio]	CAM14414	4.48e-06	58	56.225	79	46
1962	Danio rerio	fam128b protein	1662	gi|57525851|ref|NP_001003568.1|mitotic-spindle organizing protein associated with a ring of gamma-tubulin 2 [Danio rerio] >gi|82182141|sp|Q6DC17.1|MZT2_DANRE RecName: Full=Mitotic-spindle organizing protein associated with a ring of gamma-tubulin 2 >gi|50417866|gb|AAH78275.1| Zgc:101080 [Danio rerio]	NP_001003568	2.16e-37	79	161.77	136	108
1978	Danio rerio	telethonin	2847	gi|68436343|ref|XP_684103.1|PREDICTED: titin-cap (telethonin) [Danio rerio]	XP_684103	5.02e-35	79	154.836	109	87
1984	Danio rerio	ppar-alpha interacting complex protein 285	1845	gi|125806827|ref|XP_699251.2|PREDICTED: si:dkey-97a13.6 [Danio rerio]	XP_699251	1.74e-112	67	188.734	211	142
1997	Danio rerio	ugt1ab protein	1907	gi|300795797|ref|NP_001170810.2|UDP glucuronosyltransferase 1 family, polypeptide A6 precursor [Danio rerio]	NP_001170810	1.37e-22	96	112.849	57	55
1998	Danio rerio	alpha v (vitronectin alpha antigen cd51)	1318	gi|76253792|ref|NP_001028893.1|integrin alpha-V [Danio rerio] >gi|75490187|gb|ABA19220.1| integrin alpha V [Danio rerio]	NP_001028893	9.95e-149	88	531.176	311	275
1999	Danio rerio	macrophage expressed 1	2516	gi|169146198|emb|CAQ14179.1|novel protein similar to MPEG1, macrophage expressed gene 1 (MPEG1, zgc:66409) [Danio rerio]	CAQ14179	3e-169	79	600.512	404	323
2007	Danio rerio	tripartite motif-containing 39	1165	gi|170016013|ref|NP_001116179.1|hypothetical protein LOC794946 [Danio rerio] >gi|169154600|emb|CAQ13785.1| SPRY domain containing protein [Danio rerio]	NP_001116179	7.45e-50	68	164.466	159	109
2008	Danio rerio	ubiquitin- containing phd and ring finger 1	1908	gi|94734040|emb|CAK04045.1|ubiquitin-like, containing PHD and RING finger domains, 1 [Danio rerio]	CAK04045	6.55e-136	89	438.343	259	233
2025	Danio rerio	calcium calmodulin-dependent protein kinase ( kinase) ii gamma 1	974	gi|71834408|ref|NP_001025296.1|calcium/calmodulin-dependent protein kinase (CaM kinase) II gamma 1 [Danio rerio] >gi|66911242|gb|AAH96785.1| Calcium/calmodulin-dependent protein kinase (CaM kinase) II gamma 1 [Danio rerio]	NP_001025296	3.04e-18	56	97.0561	166	94
2028	Danio rerio	yip1 domain member 6	1997	gi|122891159|emb|CAM13476.1|Yip1 domain family, member 6 [Danio rerio]	CAM13476	8.58e-92	94	342.813	228	216
2036	Danio rerio	calpain 3	927	gi|68439711|ref|XP_688643.1|PREDICTED: im:7154842 [Danio rerio]	XP_688643	1.25e-79	66	291.197	297	198
2044	Danio rerio	autophagy-related protein 101	1587	gi|82524332|ref|NP_001032316.1|autophagy-related protein 101 [Danio rerio] >gi|166158094|ref|NP_001107455.1| hypothetical protein LOC100135303 [Xenopus (Silurana) tropicalis] >gi|123899728|sp|Q3B736.1|ATGA1_DANRE RecName: Full=Autophagy-related protein 101 >gi|78070492|gb|AAI07837.1| Zgc:123177 [Danio rerio] >gi|163916190|gb|AAI57601.1| LOC100135303 protein [Xenopus (Silurana) tropicalis]	NP_001032316	5.41e-115	98	419.468	218	215
2048	Danio rerio	plastin 3 (t isoform)	1458	gi|50539712|ref|NP_001002326.1|plastin-3 [Danio rerio] >gi|49901349|gb|AAH76470.1| Plastin 3 (T isoform) [Danio rerio] >gi|182890304|gb|AAI63975.1| Pls3 protein [Danio rerio]	NP_001002326	0	92	737.643	428	394
2054	Danio rerio	lim and sh3 protein 1	666	gi|47086763|ref|NP_997801.1|LIM and SH3 domain protein 1 [Danio rerio] >gi|46362458|gb|AAH66574.1| LIM and SH3 protein 1 [Danio rerio] >gi|160774318|gb|AAI55179.1| LIM and SH3 protein 1 [Danio rerio]	NP_997801	1.52e-63	85	246.514	163	140
2057	Danio rerio	tyrosine aminotransferase	1786	gi|117606224|ref|NP_001071022.1|tyrosine aminotransferase [Danio rerio] >gi|116487807|gb|AAI25948.1| Tyrosine aminotransferase [Danio rerio] >gi|182889742|gb|AAI65579.1| Tat protein [Danio rerio]	NP_001071022	5.16e-166	91	557.755	327	298
2060	Danio rerio	protein	2631	gi|292625508|ref|XP_001345268.3|PREDICTED: hypothetical protein [Danio rerio]	XP_001345268	2.6e-46	66	192.2	188	125
2069	Danio rerio	choline phosphotransferase 1	2561	gi|47086789|ref|NP_997789.1|cholinephosphotransferase 1 [Danio rerio] >gi|82209667|sp|Q7ZW02.1|CHPT1_DANRE RecName: Full=Cholinephosphotransferase 1; AltName: Full=Diacylglycerol cholinephosphotransferase 1 >gi|28279533|gb|AAH45345.1| Choline phosphotransferase 1 [Danio rerio] >gi|55963397|emb|CAI11842.1| synaptonemal complex protein 3 [Danio rerio]	NP_997789	2.5e-70	77	271.937	229	178
2071	Danio rerio	cop9 constitutive photomorphogenic homolog subunit 2	1522	gi|50344764|ref|NP_001002055.1|COP9 signalosome complex subunit 2 [Danio rerio] >gi|55976411|sp|Q6IQT4.1|CSN2_DANRE RecName: Full=COP9 signalosome complex subunit 2; Short=Signalosome subunit 2 >gi|48735154|gb|AAH71320.1| COP9 constitutive photomorphogenic homolog subunit 2 (Arabidopsis) [Danio rerio]	NP_001002055	6.66e-139	96	498.819	264	255
2077	Danio rerio	heavy chain cardiac beta	1513	gi|292618953|ref|XP_001335744.2|PREDICTED: myosin, heavy chain 7b [Danio rerio]	XP_001335744	1.14e-20	85	68.9366	42	36
2086	Danio rerio	PREDICTED: hypothetical protein LOC335368 [Danio rerio]	1333	gi|292617709|ref|XP_002663440.1|PREDICTED: hypothetical protein LOC335368 [Danio rerio]	XP_002663440	7.8e-08	65	63.1586	72	47
2088	Danio rerio	rab gtpase activating protein 1-like	3614	gi|125850490|ref|XP_682753.2|PREDICTED: novel GTPase activating protein [Danio rerio]	XP_682753	1.65e-62	95	246.514	140	134
2090	Danio rerio	type alpha 1	1484	gi|295815591|gb|ADG36303.1|collagen type V alpha-1 [Danio rerio]	ADG36303	5.51e-120	96	258.07	137	132
2093	Danio rerio	itgb3 protein	2577	gi|190337291|gb|AAI63266.1|Integrin beta 3a [Danio rerio]	AAI63266	7.98e-08	77	64.3142	45	35
2104	Danio rerio	imap family member 4-like	2923	gi|292622240|ref|XP_001345111.3|PREDICTED: GTPase, IMAP family member 4-like [Danio rerio]	XP_001345111	1.04e-35	64	157.147	184	119
2110	Danio rerio	udp-glucuronosyltransferase 2a1-like	1107	gi|293629205|ref|NP_001170812.1|UDP glucuronosyltransferase 2 family, polypeptide B3 [Danio rerio] >gi|289186699|gb|ADC91960.1| UDP glucuronosyltransferase 2 family polypeptide b3 isoform 1 [Danio rerio]	NP_001170812	5.89e-112	84	274.248	177	150
2113	Danio rerio	apolipoprotein b	470	gi|71834286|ref|NP_001025233.1|apolipoprotein B, like [Danio rerio] >gi|55251139|emb|CAH68927.1| novel protein similar to vertebrate apolipoprotein B (including Ag(x) antigen) (APOB) [Danio rerio]	NP_001025233	3.85e-30	72	134.42	135	98
2119	Danio rerio	map kinase-interacting serine threonine kinase 2	1722	gi|169158053|emb|CAQ14160.1|novel protein similar to MAP kinase-interacting serine/threonine kinase 2 (mknk2, zgc:55587) [Danio rerio]	CAQ14160	2.02e-110	96	328.946	172	166
2120	Danio rerio	_6-like	1791	gi|292612712|ref|XP_001340644.3|PREDICTED: ReO_6-like [Danio rerio]	XP_001340644	2.77e-33	53	96.6709	156	84
2129	Danio rerio	microtubule-actin crosslinking factor 1	2013	gi|94732601|emb|CAK03623.1|novel protein similar to vertebrate microtubule-actin crosslinking factor 1 (MACF1) [Danio rerio]	CAK03623	9.79e-19	62	100.138	131	82
2133	Danio rerio	nlr pyrin domain containing 1-like	1262	gi|292629016|ref|XP_002667214.1|PREDICTED: NLR family, pyrin domain containing 1-like, partial [Danio rerio]	XP_002667214	8.24e-72	79	164.081	113	90
2135	Danio rerio	dihydropyrimidine dehydrogenase	2089	gi|47086253|ref|NP_998058.1|dihydropyrimidine dehydrogenase [NADP+] [Danio rerio] >gi|82185925|sp|Q6NYG8.1|DPYD_DANRE RecName: Full=Dihydropyrimidine dehydrogenase [NADP+]; Short=DHPDHase; Short=DPD; AltName: Full=Dihydrothymine dehydrogenase; AltName: Full=Dihydrouracil dehydrogenase >gi|42793999|gb|AAH66602.1| Dihydropyrimidine dehydrogenase [Danio rerio]	NP_998058	2.62e-178	86	374.785	228	198
2138	Danio rerio	testis expressed gene 15	4855	gi|292617364|ref|XP_002663332.1|PREDICTED: hypothetical protein [Danio rerio]	XP_002663332	6.85e-59	63	234.958	310	197
2150	Danio rerio	myosin light chain smooth muscle	2770	gi|292611825|ref|XP_002661231.1|PREDICTED: hypothetical protein LOC323348 [Danio rerio]	XP_002661231	0	78	391.349	323	252
2151	Danio rerio	sh3-domain grb2-like endophilin b1	2933	gi|62955203|ref|NP_001017617.1|SH3-domain GRB2-like endophilin B1 [Danio rerio] >gi|62204357|gb|AAH92831.1| Zgc:110259 [Danio rerio] >gi|182888766|gb|AAI64182.1| Zgc:110259 protein [Danio rerio]	NP_001017617	1.49e-143	92	426.017	276	256
2156	Danio rerio	protein quaking-a	3786	gi|41350966|gb|AAH65667.1|Quaking [Danio rerio]	AAH65667	2.38e-19	78	103.219	74	58
2161	Danio rerio	small muscle x-linked	1211	gi|50345022|ref|NP_001002185.1|small muscular protein [Danio rerio] >gi|49257525|gb|AAH74039.1| Small muscle protein, X-linked [Danio rerio] >gi|182891284|gb|AAI64228.1| Smpx protein [Danio rerio]	NP_001002185	1.78e-32	86	144.821	92	80
2166	Danio rerio	loc557176 protein	829	gi|141795597|gb|AAI35014.1|LOC557176 protein [Danio rerio]	AAI35014	8.75e-26	95	121.709	65	62
2178	Danio rerio	novel protein	531	gi|133737033|gb|AAI33844.1|Si:ch211-240l19.5 protein [Danio rerio] >gi|148726105|emb|CAN88673.1| novel protein [Danio rerio]	AAI33844	1.75e-16	54	89.3521	109	59
2184	Danio rerio	myomesin 185kda	1637	gi|238550183|ref|NP_001154812.1|myomesin 1a [Danio rerio]	NP_001154812	0	92	473.781	262	242
2185	Danio rerio	beta 7-like	599	gi|292615106|ref|XP_001337949.2|PREDICTED: integrin, beta 7-like [Danio rerio]	XP_001337949	9.44e-05	67	50.8322	71	48
2197	Danio rerio	3-oxoacid transferase 1	1578	gi|55925442|ref|NP_001007292.1|3-oxoacid CoA transferase 1a [Danio rerio] >gi|50603835|gb|AAH78408.1| 3-oxoacid CoA transferase 1a [Danio rerio] >gi|159569846|emb|CAP19426.1| 3-oxoacid CoA transferase 1 [Danio rerio] >gi|169154681|emb|CAQ14272.1| 3-oxoacid CoA transferase 1 [Danio rerio] >gi|169154981|emb|CAQ13456.1| 3-oxoacid CoA transferase 1 [Danio rerio] >gi|182891146|gb|AAI63972.1| 3-oxoacid…	NP_001007292	5.54e-120	94	436.032	252	239
2199	Danio rerio	acetoacetyl- synthetase	534	gi|166198270|sp|A3QK15.1|AACS_DANRERecName: Full=Acetoacetyl-CoA synthetase >gi|126632804|emb|CAM56650.1| acetoacetyl-CoA synthetase [Danio rerio]	A3QK15	6.11e-62	93	240.35	131	122
2215	Danio rerio	copine iii	5446	gi|37682119|gb|AAQ97986.1|copine III [Danio rerio]	AAQ97986	0	93	477.633	285	266
2217	Danio rerio	neutral alpha-glucosidase ab-like	1380	gi|292621011|ref|XP_002664508.1|PREDICTED: neutral alpha-glucosidase AB-like [Danio rerio]	XP_002664508	4.35e-17	85	93.9745	61	52
2224	Danio rerio	basic leucine zipper and w2 domains 1	2041	gi|41054385|ref|NP_956002.1|basic leucine zipper and W2 domain-containing protein 1-A [Danio rerio] >gi|82187093|sp|Q6PD83.1|BZW1A_DANRE RecName: Full=Basic leucine zipper and W2 domain-containing protein 1-A >gi|37589071|gb|AAH58875.1| Basic leucine zipper and W2 domains 1a [Danio rerio] >gi|94733035|emb|CAK04748.1| basic leucine zipper and W2 domains 1 [Danio rerio]	NP_956002	0	96	672.544	407	391
2228	Danio rerio	tissue specific transplantation antigen p35b	2002	gi|116267961|ref|NP_001070752.1|hypothetical protein LOC768139 [Danio rerio] >gi|115528614|gb|AAI24733.1| Zgc:153776 [Danio rerio]	NP_001070752	1.04e-20	90	106.686	63	57
2229	Danio rerio	ribonucleotide reductase m2 b (tp53 inducible)	1091	gi|55742360|ref|NP_001007164.1|ribonucleoside-diphosphate reductase subunit M2 B [Danio rerio] >gi|29561808|emb|CAD87804.1| novel protein similar to vertebrate ribonucleotide reductase M2 B (TP53 inducible) (RRM2B) [Danio rerio]	NP_001007164	2.65e-103	89	276.944	163	146
2246	Danio rerio	protein c	1180	gi|292610484|ref|XP_001334094.3|PREDICTED: novel coagulation factor-like [Danio rerio]	XP_001334094	4.26e-102	70	204.527	206	146
2248	Danio rerio	histone-lysine n-methyltransferase setd7	1313	gi|50539972|ref|NP_001002456.1|histone-lysine N-methyltransferase SETD7 [Danio rerio] >gi|82183256|sp|Q6DHG0.1|SETD7_DANRE RecName: Full=Histone-lysine N-methyltransferase SETD7; AltName: Full=SET domain-containing protein 7 >gi|49900495|gb|AAH76014.1| SET domain containing (lysine methyltransferase) 7 [Danio rerio]	NP_001002456	1.39e-17	86	95.5153	58	50
2251	Danio rerio	isoform cra_b	1284	gi|61651792|ref|NP_001013339.1|hypothetical protein LOC503743 [Danio rerio] >gi|60416061|gb|AAH90695.1| Zgc:113342 [Danio rerio] >gi|89130579|gb|AAI14243.1| Zgc:113342 [Danio rerio]	NP_001013339	7.78e-58	88	229.18	142	126
2253	Danio rerio	slow myosin heavy chain 1	1793	gi|190337436|gb|AAI63721.1|Slow myosin heavy chain 1 [Danio rerio]	AAI63721	0	94	622.854	347	328
2266	Danio rerio	novel protein vertebrate scaffold attachment factor b family (zgc:55387)	652	gi|94732862|emb|CAK11410.1|novel protein similar to vertebrate scaffold attachment factor B family (zgc:55387) [Danio rerio] >gi|94733838|emb|CAK05110.1| novel protein similar to vertebrate scaffold attachment factor B family (zgc:55387) [Danio rerio]	CAK11410	1.87e-10	56	70.0922	164	93
2269	Danio rerio	poly binding cytoplasmic 4 (inducible form)	2436	gi|41152034|ref|NP_958453.1|polyadenylate-binding protein 4 [Danio rerio] >gi|31419252|gb|AAH53126.1| Poly(A) binding protein, cytoplasmic 4 (inducible form) [Danio rerio]	NP_958453	0	95	1093.18	638	610
2285	Danio rerio	ankyrin repeat and lem domain-containing protein 2	1698	gi|187608335|ref|NP_001119867.1|ankyrin repeat and LEM domain-containing protein 2 [Danio rerio] >gi|123233062|emb|CAM16278.1| novel protein [Danio rerio] >gi|190339906|gb|AAI63479.1| Ankle2 protein [Danio rerio]	NP_001119867	5.65e-63	71	127.487	110	79
2290	Danio rerio	interleukin 12 receptor beta 2	1851	gi|159885719|tpe|CAL08004.1|TPA: interleukin 12 receptor beta 2.b [Danio rerio]	CAL08004	3.46e-31	51	141.354	288	148
2295	Danio rerio	heat shock protein 4	1318	gi|47550833|ref|NP_999881.1|heat shock protein 4a [Danio rerio] >gi|29881532|gb|AAH51152.1| Heat shock protein 4, like [Danio rerio] >gi|182891842|gb|AAI65369.1| Hspa4l protein [Danio rerio]	NP_999881	3.73e-153	96	343.584	191	184
2297	Danio rerio	cg33099 cg33099-pa	1028	gi|148725989|emb|CAN88419.1|novel protein [Danio rerio]	CAN88419	1.22e-36	82	158.303	118	97
2298	Danio rerio	tumor protein p63 regulated 1-like	835	gi|189522883|ref|XP_001922801.1|PREDICTED: tumor protein p63 regulated 1-like [Danio rerio] >gi|220678217|emb|CAX14756.1| family with sequence similarity 79, member A [Danio rerio]	XP_001922801	3.04e-34	81	149.828	110	90
2312	Danio rerio	villin 1	2959	gi|41053868|ref|NP_956532.1|villin-1 [Danio rerio] >gi|28502874|gb|AAH47186.1| Villin 1 like [Danio rerio] >gi|182889826|gb|AAI65692.1| Vil1l protein [Danio rerio]	NP_956532	0	78	469.159	397	311
2314	Danio rerio	smoothelin-like protein 2	1209	gi|60551035|gb|AAH90828.1|Smtnl protein [Danio rerio] >gi|182889568|gb|AAI65356.1| Smtnl protein [Danio rerio]	AAH90828	1.46e-18	68	98.5969	89	61
2320	Danio rerio	myomesin 1 isoform 2	938	gi|238550183|ref|NP_001154812.1|myomesin 1a [Danio rerio]	NP_001154812	2.32e-106	78	326.25	232	182
2323	Danio rerio	t-box transcription factor tbx2	1056	gi|294862541|sp|Q7ZTU9.4|TBX2_DANRERecName: Full=T-box transcription factor TBX2b; Short=T-box protein 2b >gi|68085234|gb|AAH51603.2| T-box 2b [Danio rerio]	Q7ZTU9	4.49e-159	92	565.074	353	328
2340	Danio rerio	organic solute transporter subunit alpha	598	gi|52218944|ref|NP_001004546.1|organic solute transporter subunit alpha [Danio rerio] >gi|82181093|sp|Q66I08.1|OSTA_DANRE RecName: Full=Organic solute transporter subunit alpha; Short=OST-alpha >gi|51859071|gb|AAH81597.1| Zgc:92111 [Danio rerio]	NP_001004546	2.03e-07	76	59.6918	50	38
2354	Danio rerio	serpin peptidase clade a (alpha-1 antitrypsin) member 10	1661	gi|292623482|ref|XP_002665320.1|PREDICTED: hypothetical protein [Danio rerio]	XP_002665320	5.08e-79	71	300.056	299	213
2361	Danio rerio	sorbin and sh3 domain-containing protein 1	1448	gi|62122771|ref|NP_001014312.1|vinexin [Danio rerio] >gi|61402555|gb|AAH91791.1| Sorbin and SH3 domain containing 3 [Danio rerio]	NP_001014312	1.06e-13	97	82.8037	38	37
2362	Danio rerio	zinc finger protein 259	1189	gi|94732275|emb|CAK03637.1|novel protein (zgc:56478) [Danio rerio]	CAK03637	1.99e-128	91	339.347	198	181
2369	Danio rerio	solute carrier family 40 (iron-regulated transporter) member 1	1612	gi|169145706|emb|CAQ15734.1|solute carrier family 40 (iron-regulated transporter), member 1 [Danio rerio] >gi|190338603|gb|AAI63874.1| Solute carrier family 40 (iron-regulated transporter), member 1 [Danio rerio] >gi|296245401|gb|ADH03019.1| ferroportin 1 [Danio rerio]	CAQ15734	2.37e-33	97	148.288	78	76
2372	Danio rerio	novel protein	1340	gi|121582338|ref|NP_001073413.1|hypothetical protein LOC321183 [Danio rerio] >gi|94734249|emb|CAK10770.1| novel protein [Danio rerio]	NP_001073413	1.5e-67	82	261.536	235	193
2378	Danio rerio	seryl-trna synthetase	2790	gi|51468022|ref|NP_001003882.1|seryl-tRNA synthetase, cytoplasmic [Danio rerio] >gi|49619145|gb|AAT68157.1| seryl-tRNA synthetase [Danio rerio] >gi|51980615|gb|AAH81608.1| Seryl-tRNA synthetase [Danio rerio] >gi|260763742|dbj|BAI44434.1| seryl-tRNA synthetase [Danio rerio]	NP_001003882	0	94	887.871	514	487
2384	Danio rerio	inter-alpha inhibitor h3	1173	gi|68448495|ref|NP_001020335.1|inter-alpha (globulin) inhibitor H4 isoform 1 [Danio rerio] >gi|67677852|gb|AAH96879.1| Zgc:112265 [Danio rerio]	NP_001020335	1.64e-43	50	181.415	383	195
2397	Danio rerio	rna binding motif protein 17	958	gi|41055474|ref|NP_957209.1|splicing factor 45 [Danio rerio] >gi|28278930|gb|AAH45473.1| RNA binding motif protein 17 [Danio rerio] >gi|94734577|emb|CAK04918.1| RNA binding motif protein 17 [Danio rerio] >gi|182890562|gb|AAI64722.1| Rbm17 protein [Danio rerio]	NP_957209	4.83e-53	95	212.616	116	111
2403	Danio rerio	bcl2 adenovirus e1b 19kda interacting protein 2	2672	gi|89130733|gb|AAI14256.1|Bnip2 protein [Danio rerio]	AAI14256	5.29e-111	96	387.111	215	207
2410	Danio rerio	nlr pyrin domain containing 1-like	1195	gi|292610274|ref|XP_002660683.1|PREDICTED: NOD3-like [Danio rerio]	XP_002660683	4.99e-88	74	329.331	285	212
2434	Danio rerio	fragile x mental retardation syndrome-related protein 1	2048	gi|41152063|ref|NP_958458.1|fragile X mental retardation syndrome-related protein 1 [Danio rerio] >gi|33585602|gb|AAH55557.1| Fragile X mental retardation, autosomal homolog 1 [Danio rerio]	NP_958458	0	95	459.914	257	246
2451	Danio rerio	cenpt protein	869	gi|68396692|ref|XP_690688.1|PREDICTED: hypothetical protein [Danio rerio]	XP_690688	1.05e-40	88	171.4	106	94
2454	Danio rerio	tia1 cytotoxic granule-associated rna binding protein	1408	gi|47086779|ref|NP_997793.1|cytotoxic granule-associated RNA binding protein 1 [Danio rerio] >gi|28279551|gb|AAH45368.1| Cytotoxic granule-associated RNA binding protein 1 [Danio rerio] >gi|148724923|emb|CAM13160.2| novel protein similar to vertebrate TIA1 cytotoxic granule-associated RNA binding protein (TIA1) (zgc:55520) [Danio rerio] >gi|148726254|emb|CAN88646.1| novel protein similar to verte…	NP_997793	1.5e-173	97	483.411	244	239
2459	Danio rerio	septin 7	917	gi|118150462|ref|NP_001071211.1|septin-7 isoform 1 [Danio rerio] >gi|116487787|gb|AAI25859.1| Septin 7b [Danio rerio]	NP_001071211	6.6e-113	98	411.379	209	206
2463	Danio rerio	usick-kaufman isoform cra_a	769	gi|292609982|ref|XP_002660597.1|PREDICTED: hypothetical protein LOC335281 [Danio rerio]	XP_002660597	6.03e-15	80	85.5001	60	48
2469	Danio rerio	single-stranded dna binding protein 3	1104	gi|189535184|ref|XP_001922629.1|PREDICTED: single stranded DNA binding protein [Danio rerio]	XP_001922629	1.01e-15	100	88.9669	45	45
2471	Danio rerio	acetyl-coenzyme a acyltransferase 1	1723	gi|50345072|ref|NP_001002207.1|3-ketoacyl-CoA thiolase B, peroxisomal [Danio rerio] >gi|49257449|gb|AAH72706.1| Acetyl-Coenzyme A acyltransferase 1 [Danio rerio] >gi|182892130|gb|AAI65883.1| Acaa1 protein [Danio rerio]	NP_001002207	1.64e-158	83	536.569	372	309
2478	Danio rerio	nima (never in mitosis gene a)-related kinase 7	1238	gi|52138526|ref|NP_001003617.1|serine/threonine-protein kinase Nek7 [Danio rerio] >gi|50418519|gb|AAH77138.1| NIMA (never in mitosis gene a)-related kinase 7 [Danio rerio] >gi|51858509|gb|AAH81618.1| NIMA (never in mitosis gene a)-related kinase 7 [Danio rerio] >gi|94732383|emb|CAK04968.1| novel protein similar to vertebrate NIMA (never in mitosis gene a)-related kinase 7 (NEK7) [Danio rerio] >gi…	NP_001003617	1.08e-149	95	534.258	297	284
2479	Danio rerio	interleukin-31 receptor subunit alpha	3568	gi|164698533|ref|NP_001106976.1|interleukin-6 receptor subunit beta [Danio rerio] >gi|159885673|tpe|CAI94882.1| TPA: gp130 protein [Danio rerio]	NP_001106976	3.7e-75	58	169.859	278	163
2480	Danio rerio	fibrinogen alpha chain	967	gi|303304954|ref|NP_001181918.1|fibrinogen alpha chain [Danio rerio] >gi|292609505|ref|XP_002660415.1| PREDICTED: hypothetical protein LOC322367 [Danio rerio] >gi|220678527|emb|CAX14636.1| fibrinogen alpha chain [Danio rerio]	NP_001181918	1.21e-83	80	234.958	175	140
2483	Danio rerio	uncoordinated family member (unc-44)-like	1383	gi|292623101|ref|XP_001921230.2|PREDICTED: UNCoordinated family member (unc-44)-like [Danio rerio]	XP_001921230	2.56e-09	85	68.1662	81	69
2498	Danio rerio	non-muscle caldesmon	1571	gi|168823552|ref|NP_001108355.1|hypothetical protein LOC322909 [Danio rerio] >gi|165971340|gb|AAI58176.1| Zgc:171553 protein [Danio rerio]	NP_001108355	2.62e-29	85	134.806	89	76
2506	Danio rerio	synaptonemal complex protein 1	642	gi|32451942|gb|AAH54660.1|Sycp1 protein [Danio rerio]	AAH54660	2.17e-56	77	222.631	188	145
2510	Danio rerio	nucleotide-binding oligomerization domain containing 2-like	1966	gi|62202150|gb|AAH92769.1|Zgc:110171 [Danio rerio]	AAH92769	4.53e-37	72	160.999	150	108
2513	Danio rerio	cancer susceptibility candidate 5	5897	gi|220678328|emb|CAX14705.1|novel protein (wu:fd18f09) [Danio rerio]	CAX14705	1.42e-82	58	202.216	313	184
2523	Danio rerio	transposase yabusame-1	4143	gi|292618576|ref|XP_699416.3|PREDICTED: conserved hypothetical protein-like [Danio rerio]	XP_699416	5.83e-49	64	152.525	175	112
2529	Danio rerio	matrin 3	1324	gi|118150536|ref|NP_001071228.1|hypothetical protein LOC777712 [Danio rerio] >gi|117167949|gb|AAI24591.1| Zgc:152816 [Danio rerio]	NP_001071228	3.82e-15	56	87.4261	119	67
2534	Danio rerio	fibronectin 1b	1127	gi|292609405|ref|XP_002660386.1|PREDICTED: fibronectin 1b-like isoform 2 [Danio rerio]	XP_002660386	1.24e-125	83	454.136	279	232
2545	Danio rerio	PREDICTED: hypothetical protein [Danio rerio]	3113	gi|292627538|ref|XP_002666669.1|PREDICTED: hypothetical protein [Danio rerio]	XP_002666669	5.93e-53	81	214.542	161	131
2557	Danio rerio	breast cancer metastasis-suppressor 1-like	1359	gi|292624663|ref|XP_691350.4|PREDICTED: breast cancer metastasis-suppressor 1-like [Danio rerio]	XP_691350	1.35e-111	93	362.459	241	225
2567	Danio rerio	sterol 26- mitochondrial	1202	gi|292617763|ref|XP_002663446.1|PREDICTED: hypothetical protein isoform 2 [Danio rerio]	XP_002663446	1.92e-71	87	274.248	192	168
2570	Danio rerio	ctage member 5	1063	gi|41053471|ref|NP_956605.1|CTAGE family, member 5 [Danio rerio] >gi|29791556|gb|AAH50489.1| CTAGE family, member 5 [Danio rerio]	NP_956605	8.93e-65	79	213.772	199	158
2572	Danio rerio	aggrecan core protein	1767	gi|68391583|ref|XP_706416.1|PREDICTED: hypothetical protein [Danio rerio] >gi|126632476|emb|CAM56515.1| novel protein [Danio rerio]	XP_706416	2.12e-14	52	85.5001	178	93
2575	Danio rerio	interferon-induced very large gtpase 1-like	2970	gi|189521232|ref|XP_684086.3|PREDICTED: very large inducible GTPase-1-like [Danio rerio]	XP_684086	0	63	576.244	757	482
2579	Danio rerio	5 -amp-activated protein kinase subunit beta-1	2555	gi|50540332|ref|NP_001002632.1|5'-AMP-activated protein kinase subunit beta-1 [Danio rerio] >gi|49900426|gb|AAH75947.1| Protein kinase, AMP-activated, beta 1 non-catalytic subunit, a [Danio rerio]	NP_001002632	1.64e-122	93	445.277	256	240
2583	Danio rerio	heavy polypeptide a	1706	gi|226823301|ref|NP_001005391.2|clathrin, heavy polypeptide a [Danio rerio]	NP_001005391	5.06e-98	91	363.229	212	195
2587	Danio rerio	beta- -galactosyltransferase 1	1229	gi|115528640|gb|AAI24814.1|Zgc:154116 [Danio rerio]	AAI24814	2.14e-30	83	93.2041	61	51
2589	Danio rerio	zgc:174938 protein	375	gi|292622694|ref|XP_001920178.2|PREDICTED: hypothetical protein [Danio rerio]	XP_001920178	8.62e-22	72	106.686	100	72
2590	Danio rerio	upf3 regulator of nonsense transcripts homolog b	2100	gi|41055672|ref|NP_957248.1|regulator of nonsense transcripts 3B [Danio rerio] >gi|33416419|gb|AAH55632.1| UPF3 regulator of nonsense transcripts homolog B (yeast) [Danio rerio] >gi|240248227|emb|CAX18773.1| UPF3 regulator of nonsense transcripts homolog B (yeast) [Danio rerio]	NP_957248	8.6e-48	74	152.91	246	183
2594	Danio rerio	isoform cra_a	720	gi|260763941|ref|NP_001159595.1|BBSome-interacting protein of 10 kDa [Danio rerio] >gi|125851036|ref|XP_001333728.1| PREDICTED: BBSome interacting protein 10 isoform 1 [Danio rerio] >gi|292626591|ref|XP_002666392.1| PREDICTED: BBSome interacting protein 10 [Danio rerio] >gi|123888174|sp|Q1L8Y6.1|BBP10_DANRE RecName: Full=BBSome-interacting protein of 10 kDa >gi|94732270|emb|CAK04186.1| novel prot…	NP_001159595	3.44e-19	92	86.2705	53	49
2601	Danio rerio	unc-93 homolog b1 ( elegans)	1355	gi|292609902|ref|XP_002660582.1|PREDICTED: hypothetical protein LOC100000934 [Danio rerio]	XP_002660582	6.66e-144	90	369.777	232	209
2602	Danio rerio	trafficking protein particle complex 1	596	gi|57526527|ref|NP_001002742.1|trafficking protein particle complex subunit 1 [Danio rerio] >gi|49901436|gb|AAH76411.1| Trafficking protein particle complex 1 [Danio rerio]	NP_001002742	8e-65	91	250.366	145	132
2617	Danio rerio	leucine zipper-ef-hand containing transmembrane protein 1	652	gi|254808760|sp|Q1LY46.2|LETM1_DANRERecName: Full=LETM1 and EF-hand domain-containing protein 1, mitochondrial; AltName: Full=Leucine zipper-EF-hand-containing transmembrane protein 1; Flags: Precursor >gi|220679089|emb|CAX14247.1| novel protein similar to vertebrate leucine zipper-EF-hand containing transmembrane protein 1 (LETM1, zgc:109969) [Danio rerio]	Q1LY46	5.38e-50	97	201.445	110	107
2619	Danio rerio	tpa: lim-domain-binding protein 4b	3537	gi|220673129|emb|CAX13277.1|LIM-domain binding factor 1a [Danio rerio]	CAX13277	1.34e-39	89	164.081	116	104
2637	Danio rerio	sorting nexin 4	698	gi|62122887|ref|NP_001014368.1|sorting nexin-4 [Danio rerio] >gi|61402848|gb|AAH91982.1| Sorting nexin 4 [Danio rerio] >gi|182890170|gb|AAI64735.1| Snx4 protein [Danio rerio]	NP_001014368	7.97e-91	89	223.016	136	122
2641	Danio rerio	light chain alkali embryonic	779	gi|189516972|ref|XP_001921730.1|PREDICTED: slow skeletal ventricular myosin alkali light chain 3-like [Danio rerio]	XP_001921730	2.86e-63	92	160.614	94	87
2660	Danio rerio	phosphoglycolate phosphatase	840	gi|212549765|ref|NP_997891.2|phosphoglycolate phosphatase [Danio rerio]	NP_997891	1.85e-79	88	300.056	183	162
2662	Danio rerio	translocation protein 1	4617	gi|70887709|ref|NP_001020701.1|translocation protein SEC62 [Danio rerio] >gi|66911357|gb|AAH97135.1| SEC62 homolog (S. cerevisiae) [Danio rerio]	NP_001020701	3.21e-66	96	259.225	129	125
2668	Danio rerio	adp-ribosylation factor-like 6 interacting protein 4-like	1222	gi|292614399|ref|XP_002662247.1|PREDICTED: ADP-ribosylation factor-like protein 6-interacting protein 4-like [Danio rerio]	XP_002662247	4.31e-26	96	123.635	97	94
2673	Danio rerio	dead (asp-glu-ala-asp) box polypeptide 3	3018	gi|187608185|ref|NP_001119895.1|DEAD (Asp-Glu-Ala-Asp) box polypeptide 3 [Danio rerio] >gi|169154730|emb|CAQ14635.1| DEAD (Asp-Glu-Ala-Asp) box polypeptide 3 [Danio rerio]	NP_001119895	6.39e-20	87	104.76	66	58
2679	Danio rerio	topoisomerase i	942	gi|113195566|ref|NP_001037789.1|topoisomerase (DNA) I, like [Danio rerio] >gi|108742084|gb|AAI17589.1| Topoisomerase (DNA) I, like [Danio rerio]	NP_001037789	1.42e-65	81	254.218	297	241
2681	Danio rerio	splicing arginine serine-rich 4	2109	gi|28461393|gb|AAH46895.1|Zgc:55809 [Danio rerio] >gi|94734551|emb|CAK04418.1| novel protein (zgc:55809) [Danio rerio] >gi|182890456|gb|AAI64410.1| Zgc:55809 protein [Danio rerio]	AAH46895	2.18e-32	96	117.087	58	56
2682	Danio rerio	creatine transporter	1300	gi|68364630|ref|XP_695932.1|PREDICTED: solute carrier family 6 (neurotransmitter transporter, creatine), member 8 [Danio rerio]	XP_695932	1.8e-133	97	271.937	139	136
2684	Danio rerio	amyloid beta precursor-like protein 1	4385	gi|292617644|ref|XP_001342921.3|PREDICTED: amyloid beta (A4) precursor-like protein, partial [Danio rerio]	XP_001342921	3.1e-114	95	374.785	262	249
2689	Danio rerio	_6-like	3380	gi|125834707|ref|XP_001345461.1|PREDICTED: ReO_6-like [Danio rerio]	XP_001345461	0	70	268.47	245	172
2690	Danio rerio	jumonji domain containing 3	2608	gi|292615954|ref|XP_684619.4|PREDICTED: lysine (K)-specific demethylase 6B, a [Danio rerio]	XP_684619	3.26e-41	87	175.252	110	96
2692	Danio rerio	psmd1 protein	1494	gi|41055419|ref|NP_957478.1|26S proteasome non-ATPase regulatory subunit 1 [Danio rerio] >gi|28278362|gb|AAH45463.1| Proteasome (prosome, macropain) 26S subunit, non-ATPase, 1 [Danio rerio]	NP_957478	0	97	836.639	441	430
2703	Danio rerio	es1 protein	761	gi|68372438|ref|XP_693678.1|PREDICTED: es1 protein-like [Danio rerio]	XP_693678	8.68e-59	79	231.106	164	130
2711	Danio rerio	septin 7	2326	gi|118150462|ref|NP_001071211.1|septin-7 isoform 1 [Danio rerio] >gi|116487787|gb|AAI25859.1| Septin 7b [Danio rerio]	NP_001071211	1.29e-50	95	185.652	148	141
2721	Danio rerio	1-acyl-sn-glycerol-3-phosphate acyltransferase epsilon	3439	gi|115529371|ref|NP_001070213.1|1-acyl-sn-glycerol-3-phosphate acyltransferase epsilon [Danio rerio] >gi|115313423|gb|AAI24533.1| Zgc:154071 [Danio rerio] >gi|182888942|gb|AAI64409.1| Zgc:154071 protein [Danio rerio]	NP_001070213	4.53e-155	93	328.946	179	168
2722	Danio rerio	transglutaminase 2	807	gi|57524436|ref|NP_001004647.1|transglutaminase 2 [Danio rerio] >gi|51593402|gb|AAH78420.1| Transglutaminase 2, C polypeptide [Danio rerio]	NP_001004647	1.62e-69	72	266.929	248	179
2738	Danio rerio	PREDICTED: hypothetical protein [Danio rerio]	2182	gi|125814573|ref|XP_001340740.1|PREDICTED: hypothetical protein [Danio rerio]	XP_001340740	0.000151	58	53.1434	65	38
2741	Danio rerio	loc559746 protein	2008	gi|189520104|ref|XP_688205.3|PREDICTED: sb:cb1045 [Danio rerio]	XP_688205	3.06e-26	52	114.775	206	108
2742	Danio rerio	nlr pyrin domain containing 1-like	739	gi|292613702|ref|XP_691285.4|PREDICTED: novel NACHT domain containing protein [Danio rerio]	XP_691285	4.24e-63	70	245.358	214	150
2744	Danio rerio	cd93 antigen	2173	gi|41054247|ref|NP_956080.1|C-type lectin domain family 14, member A [Danio rerio] >gi|33416605|gb|AAH55657.1| Zgc:66439 [Danio rerio]	NP_956080	4.79e-36	53	114.775	181	96
2758	Danio rerio	atp-dependent rna helicase ddx42	1552	gi|302318882|ref|NP_001032894.2|ATP-dependent RNA helicase DDX42 [Danio rerio]	NP_001032894	2.39e-06	79	52.373	34	27
2761	Danio rerio	16	2727	gi|292621293|ref|XP_002664605.1|PREDICTED: protease, serine, 16-like [Danio rerio]	XP_002664605	3.12e-143	74	514.227	430	321
2766	Danio rerio	novel protein	828	gi|187608378|ref|NP_001119861.1|hypothetical protein LOC557261 [Danio rerio] >gi|169158274|emb|CAQ14655.1| novel protein [Danio rerio]	NP_001119861	1.71e-21	55	107.457	193	107
2782	Danio rerio	sorting and assembly machinery component 50 homolog	783	gi|41055939|ref|NP_956436.1|sorting and assembly machinery component 50 homolog A [Danio rerio] >gi|82177041|sp|Q803G5.1|SAM5A_DANRE RecName: Full=Sorting and assembly machinery component 50 homolog A >gi|27882330|gb|AAH44493.1| Sorting and assembly machinery component 50 homolog (S. cerevisiae) [Danio rerio] >gi|182890858|gb|AAI65595.1| Samm50 protein [Danio rerio]	NP_956436	1.85e-99	91	366.311	211	194
2783	Danio rerio	dermatopontin	678	gi|71834326|ref|NP_001025256.1|dermatopontin [Danio rerio] >gi|56207587|emb|CAI21294.1| novel protein similar to vertebrate dermatopontin (DPT) [Danio rerio] >gi|213624691|gb|AAI71446.1| Zgc:136613 [Danio rerio]	NP_001025256	1.81e-18	95	85.5001	41	39
2784	Danio rerio	acbd5 protein	1196	gi|66472450|ref|NP_001018483.1|acyl-CoA-binding domain-containing protein 5A [Danio rerio] >gi|82228763|sp|Q502L1.1|ACB5A_DANRE RecName: Full=Acyl-CoA-binding domain-containing protein 5A >gi|63102493|gb|AAH95655.1| Zgc:112043 [Danio rerio]	NP_001018483	2.01e-81	77	255.758	213	166
2785	Danio rerio	cd151 antigen	1866	gi|45387715|ref|NP_991213.1|CD151 antigen [Danio rerio] >gi|41351246|gb|AAH65859.1| CD151 antigen, like [Danio rerio]	NP_991213	2.8e-93	93	300.442	189	176
2794	Danio rerio	novel protein vertebrate interferon-induced protein 44	471	gi|292617980|ref|XP_001336175.3|PREDICTED: hypothetical protein [Danio rerio]	XP_001336175	1.67e-17	81	92.4337	71	58
2799	Danio rerio	b7-h3 protein	1924	gi|167621508|ref|NP_001108043.1|hypothetical protein LOC100136852 [Danio rerio] >gi|160773376|gb|AAI55287.1| Zgc:174863 protein [Danio rerio]	NP_001108043	1.39e-14	49	86.2705	260	128
2802	Danio rerio	ankyrin repeat and lem domain-containing protein 2	887	gi|187608335|ref|NP_001119867.1|ankyrin repeat and LEM domain-containing protein 2 [Danio rerio] >gi|123233062|emb|CAM16278.1| novel protein [Danio rerio] >gi|190339906|gb|AAI63479.1| Ankle2 protein [Danio rerio]	NP_001119867	5.27e-104	76	381.719	290	223
2806	Danio rerio	ubiquitin-conjugating enzyme e2 a	1992	gi|41054359|ref|NP_956013.1|zgc:55512 [Danio rerio] >gi|27882284|gb|AAH44416.1| Zgc:55512 [Danio rerio] >gi|169154578|emb|CAQ13332.1| novel protein similar to veretbrate ubiquitin-conjugating enzyme E2A (RAD6 homolog) (UBE2A) (zgc:55512) [Danio rerio] >gi|182890624|gb|AAI64899.1| Zgc:55512 protein [Danio rerio] >gi|221219598|gb|ACM08460.1| Ubiquitin-conjugating enzyme E2 A [Salmo salar] >gi|22122…	NP_956013	3.26e-83	100	314.309	152	152
2813	Danio rerio	peroxisomal membrane protein 22kda	1309	gi|52219060|ref|NP_001004607.1|hypothetical protein LOC447868 [Danio rerio] >gi|51859403|gb|AAH81668.1| Zgc:92599 [Danio rerio] >gi|123227638|emb|CAM16312.1| novel protein similar to vertebrate peroxisomal membrane protein 2, 22kDa (PXMP2) [Danio rerio]	NP_001004607	5.58e-71	87	259.996	166	146
2827	Danio rerio	novel protein	1199	gi|156230681|gb|AAI52517.1|Si:ch211-13c6.2 protein [Danio rerio]	AAI52517	3.2e-26	53	124.02	226	120
2828	Danio rerio	eukaryotic translation initiation factor 4 gamma 3-like	1356	gi|220672957|emb|CAX13328.1|novel protein (zgc:158450) [Danio rerio]	CAX13328	1.91e-09	94	68.5514	34	32
2829	Danio rerio	fer-1-like myoferlin ( elegans)	1542	gi|189525823|ref|XP_001923096.1|PREDICTED: myoferlin [Danio rerio]	XP_001923096	3.95e-163	88	579.326	360	319
2836	Danio rerio	protein tyrosine phosphatase-like (proline instead of catalytic arginine) member a	712	gi|125822504|ref|XP_699783.2|PREDICTED: hypothetical protein LOC553326 isoform 2 [Danio rerio]	XP_699783	2.11e-109	97	324.709	176	171
2839	Danio rerio	cbf1 interacting corepressor	1359	gi|63101749|gb|AAH95029.1|LOC553421 protein [Danio rerio]	AAH95029	9.14e-87	94	219.935	151	142
2841	Danio rerio	progesterone receptor membrane component 2	2247	gi|55925247|ref|NP_001007393.1|membrane-associated progesterone receptor component 1 [Danio rerio] >gi|55250118|gb|AAH85558.1| Progesterone receptor membrane component 1 [Danio rerio] >gi|182889334|gb|AAI64955.1| Progesterone receptor membrane component 1 [Danio rerio]	NP_001007393	5.18e-24	95	117.857	62	59
2844	Danio rerio	mitogen-activated protein kinase kinase kinase kinase 3	1208	gi|292619712|ref|XP_002664064.1|PREDICTED: mitogen-activated protein kinase kinase kinase kinase 3-like, partial [Danio rerio]	XP_002664064	1.01e-29	98	127.102	61	60
2852	Danio rerio	novel protein vertebrate interferon-induced protein 44	1417	gi|94733949|emb|CAK04346.1|novel protein similar to vertebrate interferon-induced protein 44 (IFI44) [Danio rerio]	CAK04346	1.28e-45	69	120.553	133	92
2862	Danio rerio	sorting and assembly machinery component 50 homolog	828	gi|41055939|ref|NP_956436.1|sorting and assembly machinery component 50 homolog A [Danio rerio] >gi|82177041|sp|Q803G5.1|SAM5A_DANRE RecName: Full=Sorting and assembly machinery component 50 homolog A >gi|27882330|gb|AAH44493.1| Sorting and assembly machinery component 50 homolog (S. cerevisiae) [Danio rerio] >gi|182890858|gb|AAI65595.1| Samm50 protein [Danio rerio]	NP_956436	3.58e-120	93	435.261	237	222
2863	Danio rerio	protein tyrosine receptor j	1905	gi|210147363|ref|NP_001129714.1|receptor-type tyrosine-protein phosphatase eta [Danio rerio] >gi|209869347|emb|CAQ43065.1| protein-tyrosine phosphatase [Danio rerio]	NP_001129714	3.45e-157	94	305.449	163	154
2866	Danio rerio	receptor tyrosine kinase	618	gi|18859479|ref|NP_571536.1|tyrosine-protein kinase receptor Tie-2 precursor [Danio rerio] >gi|34925036|sp|O73791.1|TIE2_DANRE RecName: Full=Tyrosine-protein kinase receptor Tie-2; Flags: Precursor >gi|3005607|gb|AAC09331.1| endothelium-specific receptor tyrosine kinase Tie-2 [Danio rerio]	NP_571536	7.34e-59	69	230.72	200	138
2868	Danio rerio	nlr pyrin domain containing 1-like	758	gi|292610322|ref|XP_002660697.1|PREDICTED: NLR family, pyrin domain containing 1-like [Danio rerio]	XP_002660697	9.12e-85	75	317.39	252	191
2870	Danio rerio	alternative oxidase	2345	gi|292619614|ref|XP_001921853.2|PREDICTED: hypothetical protein [Danio rerio]	XP_001921853	5.17e-68	60	260.381	316	192
2878	Danio rerio	udp-glucuronosyltransferase 2a1-like	2174	gi|289186746|gb|ADC91983.1|UDP glucuronosyltransferase 5 family polypeptide c3 [Danio rerio]	ADC91983	3.43e-144	66	230.335	253	167
2884	Danio rerio	novel protein vertebrate plectin intermediate filament binding protein 500kda	873	gi|153792369|ref|NP_001093502.1|si:dkey-151c10.1 [Danio rerio] >gi|148726003|emb|CAN88093.1| novel protein similar to vertebrate plectin 1, intermediate filament binding protein 500kDa (PLEC1) [Danio rerio]	NP_001093502	4.75e-53	84	200.29	256	217
2890	Danio rerio	cullin 2	1912	gi|292627397|ref|XP_002666627.1|PREDICTED: cullin 2 [Danio rerio]	XP_002666627	0	93	770	435	405
2893	Danio rerio	mpn domain containing	903	gi|115497614|ref|NP_001070033.1|MPN domain-containing protein [Danio rerio] >gi|123908300|sp|Q08CH3.1|MPND_DANRE RecName: Full=MPN domain-containing protein >gi|115313800|gb|AAI24240.1| MPN domain containing [Danio rerio] >gi|220679068|emb|CAX12900.1| MPN domain containing [Danio rerio]	NP_001070033	1.46e-56	91	224.172	123	113
2894	Danio rerio	interferon-inducible protein gig1-like	2200	gi|125807411|ref|XP_001343562.1|PREDICTED: hypothetical protein [Danio rerio]	XP_001343562	5.56e-47	67	109.383	107	72
2896	Danio rerio	alpha-2-antiplasmin precursor	1552	gi|121583581|ref|NP_001073479.1|hypothetical protein LOC563663 [Danio rerio] >gi|118763913|gb|AAI28865.1| Zgc:158410 [Danio rerio]	NP_001073479	2.88e-105	76	387.111	367	281
2897	Danio rerio	fc receptor-like 2-like	862	gi|148277600|ref|NP_001091715.1|B-cell receptor CD22 [Danio rerio] >gi|134054376|emb|CAM73182.1| si:dkey-24p1.1 [Danio rerio]	NP_001091715	5.19e-42	57	155.992	205	118
2899	Danio rerio	phosphatidylinositol transfer beta	1316	gi|47087419|ref|NP_998608.1|phosphatidylinositol transfer protein, beta, like [Danio rerio] >gi|28422482|gb|AAH46882.1| Zgc:55645 [Danio rerio] >gi|182889080|gb|AAI64619.1| Zgc:55645 protein [Danio rerio]	NP_998608	1.34e-153	97	547.354	270	263
2908	Danio rerio	mesoderm specific transcript	1825	gi|94734201|emb|CAK04922.1|mesoderm specific transcript [Danio rerio]	CAK04922	2.37e-151	93	361.688	199	187
2915	Danio rerio	novel protein speg complex locus	1798	gi|292617786|ref|XP_691634.4|PREDICTED: si:ch211-195m20.1 [Danio rerio]	XP_691634	1.78e-08	69	65.855	62	43
2917	Danio rerio	glutaminyl-trna synthetase	2708	gi|169158812|emb|CAQ14131.1|glutaminyl-tRNA synthetase [Danio rerio]	CAQ14131	0	82	902.123	617	508
2923	Danio rerio	sorting nexin 12	2005	gi|225543256|ref|NP_001139364.1|sorting nexin 12 isoform 3 [Danio rerio] >gi|124481598|gb|AAI33126.1| Snx12 protein [Danio rerio]	NP_001139364	2.04e-37	97	99.7525	49	48
2924	Danio rerio	egf-containing fibulin-like extracellular matrix protein 1	1429	gi|220673179|emb|CAX14139.1|novel protein similar to H.sapiens EFEMP1, EGF-containing fibulin-like extracellular matrix protein 1 (EFEMP1) [Danio rerio] >gi|220679340|emb|CAX14418.1| novel protein similar to H.sapiens EFEMP1, EGF-containing fibulin-like extracellular matrix protein 1 (EFEMP1) [Danio rerio]	CAX14139	6.38e-96	93	355.91	192	179
2931	Danio rerio	gtpase imap family member 7-like	1570	gi|189529778|ref|XP_001921726.1|PREDICTED: GTPase IMAP family member 7-like [Danio rerio]	XP_001921726	1.01e-97	66	362.073	406	270
2935	Danio rerio	serine threonine-protein phosphatase 4 catalytic subunit	497	gi|160333559|ref|NP_001103884.1|serine/threonine-protein phosphatase 4 catalytic subunit A [Danio rerio] >gi|292611771|ref|XP_002661211.1| PREDICTED: protein phosphatase 4, catalytic subunit-like [Danio rerio] >gi|212277037|sp|A8WGP3.1|PP4CA_DANRE RecName: Full=Serine/threonine-protein phosphatase 4 catalytic subunit A; Short=PP4C-A >gi|159155713|gb|AAI54791.1| Protein phosphatase 4 (formerly X),…	NP_001103884	6.45e-54	97	213.386	109	106
2940	Danio rerio	cytoplasmic dynein 1 light intermediate chain 2	3981	gi|62955307|ref|NP_001017669.1|cytoplasmic dynein 1 light intermediate chain 2 [Danio rerio] >gi|62531080|gb|AAH93336.1| Dynein, cytoplasmic 1, light intermediate chain 2 [Danio rerio] >gi|182891974|gb|AAI65621.1| Dync1li2 protein [Danio rerio]	NP_001017669	1.13e-119	89	199.904	117	105
2952	Danio rerio	map kinase-interacting serine threonine kinase 2	859	gi|169154760|emb|CAQ14030.1|MAP kinase-interacting serine/threonine kinase 2 [Danio rerio]	CAQ14030	6.66e-32	76	81.6481	60	46
2966	Danio rerio	chromosome 17 open reading frame 37	1651	gi|35903099|ref|NP_919398.1|selenoprotein W, 2a [Danio rerio] >gi|29165352|gb|AAO65270.1| selenoprotein W2a [Danio rerio] >gi|190336738|gb|AAI62535.1| Selenoprotein W, 2a [Danio rerio] >gi|190336746|gb|AAI62538.1| Selenoprotein W, 2a [Danio rerio]	NP_919398	3.59e-36	94	138.658	76	72
2970	Danio rerio	sister chromatid cohesion protein pds5 homolog a	1854	gi|124430733|ref|NP_957286.2|sister chromatid cohesion protein PDS5 homolog A [Danio rerio] >gi|158513155|sp|A1L1F4.1|PDS5A_DANRE RecName: Full=Sister chromatid cohesion protein PDS5 homolog A >gi|120537356|gb|AAI29036.1| Zgc:66331 [Danio rerio]	NP_957286	0	97	662.144	349	339
2971	Danio rerio	PREDICTED: hypothetical protein [Danio rerio]	963	gi|292626447|ref|XP_002666317.1|PREDICTED: hypothetical protein [Danio rerio]	XP_002666317	1.7e-05	68	54.6842	70	48
2972	Danio rerio	atp synthase subunit mitochondrial	1726	gi|68369926|ref|XP_701610.1|PREDICTED: hypothetical protein LOC368413 [Danio rerio]	XP_701610	2e-25	59	122.094	242	143
2979	Danio rerio	ferm domain-containing protein 8	1967	gi|125827784|ref|XP_687842.2|PREDICTED: FERM domain containing 8 [Danio rerio]	XP_687842	1.66e-54	84	188.734	131	111
2987	Danio rerio	ccr4-not transcription complex subunit 1	742	gi|121582322|ref|NP_001073420.1|CCR4-NOT transcription complex subunit 1 [Danio rerio] >gi|166216077|sp|A1A5H6.1|CNOT1_DANRE RecName: Full=CCR4-NOT transcription complex subunit 1; AltName: Full=CCR4-associated factor 1 >gi|118763670|gb|AAI28656.1| CCR4-NOT transcription complex, subunit 1 [Danio rerio]	NP_001073420	5.12e-106	93	314.309	175	163
2993	Danio rerio	chromosome 19 open reading frame 10	1354	gi|50540020|ref|NP_001002480.1|hypothetical protein LOC436753 [Danio rerio] >gi|49903081|gb|AAH76331.1| Zgc:92871 [Danio rerio] >gi|148726076|emb|CAN87818.1| novel protein (zgc:92871) [Danio rerio]	NP_001002480	2.45e-57	82	227.639	161	133
2994	Danio rerio	solute carrier family 1 (glial high affinity glutamate transporter) member 2	3514	gi|296455187|gb|ADH21441.1|excitatory amino acid transporter SLC1A2a [Danio rerio]	ADH21441	2.13e-22	93	113.235	58	54
3003	Danio rerio	homogentisate -dioxygenase	1911	gi|148298760|ref|NP_694498.2|homogentisate 1,2-dioxygenase [Danio rerio] >gi|166158122|ref|NP_001107469.1| homogentisate 1,2-dioxygenase [Xenopus (Silurana) tropicalis] >gi|39794577|gb|AAH64283.1| Hgd protein [Danio rerio] >gi|156914915|gb|AAI52650.1| Homogentisate 1,2-dioxygenase [Danio rerio] >gi|163916200|gb|AAI57618.1| LOC100135319 protein [Xenopus (Silurana) tropicalis]	NP_694498	0	96	667.152	341	329
3013	Danio rerio	reverse transcriptase	360	gi|77403694|dbj|BAE46429.1|ORF2-encoded protein [Danio rerio]	BAE46429	9.06e-11	55	54.6842	68	38
3021	Danio rerio	cytochrome family subfamily polypeptide 1	1514	gi|51230572|ref|NP_001003736.1|hypothetical protein LOC445281 [Danio rerio] >gi|50603909|gb|AAH77160.1| Zgc:92406 [Danio rerio]	NP_001003736	3e-95	90	219.935	133	121
3029	Danio rerio	coagulation factor v ( labile factor)	2062	gi|292620479|ref|XP_002664307.1|PREDICTED: coagulation factor VIII, procoagulant component [Danio rerio]	XP_002664307	0	71	267.314	242	173
3037	Danio rerio	solute carrier family member 4	958	gi|55962617|emb|CAI11589.1|novel protein similar to vertebrate solute carrier family 38, member 4 (SLC38A4) [Danio rerio]	CAI11589	6.05e-80	83	301.982	220	184
3046	Danio rerio	pentatricopeptide repeat-containing protein mitochondrial precursor	2182	gi|82658180|ref|NP_001032449.1|pentatricopeptide repeat-containing protein 3, mitochondrial precursor [Danio rerio] >gi|123898859|sp|Q32LU7.1|PTCD3_DANRE RecName: Full=Pentatricopeptide repeat-containing protein 3, mitochondrial; Flags: Precursor >gi|81097762|gb|AAI09425.1| Pentatricopeptide repeat domain 3 [Danio rerio]	NP_001032449	0	80	578.556	469	377
3047	Danio rerio	ubiquitin specific peptidase x-linked	1678	gi|116875773|ref|NP_001070917.1|probable ubiquitin carboxyl-terminal hydrolase FAF-X [Danio rerio] >gi|68705339|gb|AAY99448.1| ubiquitin specific protease 9 [Danio rerio] >gi|169154727|emb|CAQ14632.1| ubiquitin specific peptidase 9 [Danio rerio]	NP_001070917	5.7e-78	90	296.59	163	147
3048	Danio rerio	spg7 protein	1075	gi|189521751|ref|XP_001923118.1|PREDICTED: wu:fd15f08 [Danio rerio]	XP_001923118	2.81e-31	76	140.584	153	117
3049	Danio rerio	transcription factor btf3 homolog 4	888	gi|292618745|ref|XP_002663755.1|PREDICTED: transcription factor BTF3 homolog 4-like [Danio rerio]	XP_002663755	7.28e-58	100	135.961	87	87
3055	Danio rerio	transmembrane protein 87a	1491	gi|141795319|gb|AAI39613.1|Zgc:162698 protein [Danio rerio]	AAI39613	4.52e-148	89	336.65	229	204
3058	Danio rerio	glutaredoxin 3	1223	gi|54400406|ref|NP_001005950.1|glutaredoxin 3 [Danio rerio] >gi|82180550|sp|Q5XJ54.1|GLRX3_DANRE RecName: Full=Glutaredoxin 3 >gi|53734019|gb|AAH83453.1| Glutaredoxin 3 [Danio rerio] >gi|157423312|gb|AAI53571.1| Glutaredoxin 3 [Danio rerio] >gi|182891230|gb|AAI64130.1| Glrx3 protein [Danio rerio]	NP_001005950	4.91e-147	88	525.398	326	288
3060	Danio rerio	non-pou domain octamer-binding	644	gi|42415509|ref|NP_963873.1|non-POU domain-containing octamer-binding protein [Danio rerio] >gi|28422768|gb|AAH46880.1| Non-POU domain containing, octamer-binding [Danio rerio] >gi|122890789|emb|CAM13642.1| non-POU domain containing, octamer-binding [Danio rerio]	NP_963873	1.21e-59	78	131.724	92	72
3069	Danio rerio	serpin peptidase clade a (alpha-1 antitrypsin) member 10	2140	gi|56207731|emb|CAI21251.1|novel protein [Danio rerio]	CAI21251	3.11e-95	69	354.369	370	258
3073	Danio rerio	quiescin q6 sulfhydryl oxidase 1	1126	gi|190358584|ref|NP_001121836.1|sulfhydryl oxidase 1 [Danio rerio] >gi|169158282|emb|CAQ15555.1| novel protein similar to vertebrate quiescin Q6 sulfhydryl oxidase 1 (QSOX1) [Danio rerio]	NP_001121836	4.03e-96	80	352.829	241	193
3086	Danio rerio	isoform cra_a	973	gi|50345072|ref|NP_001002207.1|3-ketoacyl-CoA thiolase B, peroxisomal [Danio rerio] >gi|49257449|gb|AAH72706.1| Acetyl-Coenzyme A acyltransferase 1 [Danio rerio] >gi|182892130|gb|AAI65883.1| Acaa1 protein [Danio rerio]	NP_001002207	1.85e-57	85	215.698	141	120
3089	Danio rerio	eef1a2 binding protein	644	gi|292615198|ref|XP_002662567.1|PREDICTED: eEF1A2 binding protein-like [Danio rerio]	XP_002662567	3.03e-66	82	255.373	176	145
3091	Danio rerio	slow myosin heavy chain 1	1412	gi|292627883|ref|XP_002666778.1|PREDICTED: myosin, heavy polypeptide 6, cardiac muscle, alpha-like [Danio rerio]	XP_002666778	0	85	422.165	293	251
3102	Danio rerio	mucin subtype tracheobronchial-like	695	gi|292616510|ref|XP_001919512.2|PREDICTED: mucin 5, subtype B, tracheobronchial-like [Danio rerio] >gi|292616544|ref|XP_002663073.1| PREDICTED: mucin 5, subtype B, tracheobronchial-like [Danio rerio]	XP_001919512	1.09e-59	82	222.246	158	130
3114	Danio rerio	PREDICTED: hypothetical protein [Danio rerio]	1887	gi|292628387|ref|XP_001921638.2|PREDICTED: hypothetical protein [Danio rerio]	XP_001921638	7.94e-23	77	113.62	107	83
3133	Danio rerio	switch-associated protein 70	513	gi|92096537|gb|AAI15309.1|Si:dkey-8l13.4 protein [Danio rerio]	AAI15309	2.44e-59	68	230.72	196	135
3135	Danio rerio	rps6ka1 protein	2300	gi|159155597|gb|AAI54493.1|Rps6ka1 protein [Danio rerio]	AAI54493	3.47e-29	90	131.724	74	67
3139	Danio rerio	anoctamin 10	2566	gi|71834552|ref|NP_001025377.1|anoctamin-10 [Danio rerio] >gi|82225983|sp|Q4V8U5.1|ANO10_DANRE RecName: Full=Anoctamin-10; AltName: Full=Transmembrane protein 16K >gi|66911385|gb|AAH97195.1| Zgc:114140 [Danio rerio]	NP_001025377	5.8e-51	86	207.608	136	117
3141	Danio rerio	thiosulfate sulfurtransferase	536	gi|79151838|gb|AAI08078.1|Zgc:162544 protein [Danio rerio]	AAI08078	8.8e-69	81	263.077	174	142
3152	Danio rerio	guanosine monophosphate reductase 2	902	gi|94536982|ref|NP_001035394.1|zgc:136869 [Danio rerio] >gi|92098000|gb|AAI15300.1| Zgc:136869 [Danio rerio]	NP_001035394	1.07e-124	93	316.62	187	174
3153	Danio rerio	st3 beta-galactoside alpha- -sialyltransferase 4	1077	gi|131889872|ref|NP_001076498.1|CMP-N-acetylneuraminate-beta-galactosamide-alpha-2,3-sialyltransferase 4 isoform 1 [Danio rerio] >gi|124481580|gb|AAI33075.1| Zgc:158162 protein [Danio rerio]	NP_001076498	1.56e-94	85	339.732	226	194
3154	Danio rerio	axin dorsalization associated	509	gi|41387184|ref|NP_957084.1|axin interactor, dorsalization-associated protein [Danio rerio] >gi|82186931|sp|Q6PBN2.1|AIDA_DANRE RecName: Full=Axin interactor, dorsalization-associated protein; AltName: Full=Axin interaction partner and dorsalization antagonist >gi|37590398|gb|AAH59647.1| Axin interaction partner and dorsalization antagonist [Danio rerio] >gi|37681805|gb|AAQ97780.1| hypothetical p…	NP_957084	2.24e-36	96	155.221	81	78
3157	Danio rerio	ubiquinol-cytochrome c reductase complex chaperone	796	gi|115529389|ref|NP_001070223.1|ubiquinol-cytochrome c reductase complex chaperone [Danio rerio] >gi|115313255|gb|AAI24274.1| Zgc:153206 [Danio rerio]	NP_001070223	3.86e-76	77	288.886	217	168
3160	Danio rerio	matrin 3	438	gi|189521304|ref|XP_692201.3|PREDICTED: zinc finger protein 638-like [Danio rerio]	XP_692201	3.11e-16	85	88.1965	60	51
3162	Danio rerio	novel protein	805	gi|157952192|ref|NP_001073417.2|hypothetical protein LOC325231 [Danio rerio] >gi|156230791|gb|AAI52492.1| Si:dkey-260j18.2 protein [Danio rerio]	NP_001073417	2.88e-31	95	90.5077	45	43
3164	Danio rerio	low quality protein: xin actin-binding repeat-containing protein 2-like	1139	gi|59933260|ref|NP_001012377.1|xin actin-binding repeat-containing protein 1 [Danio rerio] >gi|82076994|sp|Q5PZ43.1|XIRP1_DANRE RecName: Full=Xin actin-binding repeat-containing protein 1; AltName: Full=Cardiomyopathy-associated protein 1 >gi|55978160|gb|AAV68693.1| Xin repeat-containing protein [Danio rerio] >gi|169154872|emb|CAQ15192.1| cardiomyopathy associated 1 [Danio rerio]	NP_001012377	1.43e-75	78	238.81	233	184
3171	Danio rerio	muscleblind-like protein 1d	491	gi|161897713|gb|ABX80002.1|muscleblind-like protein 1D [Danio rerio]	ABX80002	1.2e-07	61	59.6918	92	57
3181	Danio rerio	septin 10	1666	gi|62955083|ref|NP_001017557.1|septin-10 [Danio rerio] >gi|62202338|gb|AAH92936.1| Septin 10 [Danio rerio] >gi|169158218|emb|CAQ13882.1| septin 10 [Danio rerio]	NP_001017557	0	92	706.827	429	396
3183	Danio rerio	interferon-induced very large gtpase 1-like	1771	gi|189521232|ref|XP_684086.3|PREDICTED: very large inducible GTPase-1-like [Danio rerio]	XP_684086	1.81e-107	66	204.527	225	149
3186	Danio rerio	regulator of cohesion homolog b ( cerevisiae)	1113	gi|125838086|ref|XP_693953.2|PREDICTED: PDS5, regulator of cohesion maintenance, homolog B (S. cerevisiae) [Danio rerio]	XP_693953	2.37e-159	90	465.307	281	253
3188	Danio rerio	class member 1	763	gi|125847645|ref|XP_691064.2|PREDICTED: alpha 1,2-mannosidase-like [Danio rerio]	XP_691064	5.72e-26	61	122.094	150	92
3189	Danio rerio	tnf receptor-associated protein 1	600	gi|165972373|ref|NP_001107097.1|TNF receptor-associated protein 1 [Danio rerio] >gi|159154981|gb|AAI54468.1| Trap1 protein [Danio rerio] >gi|213624820|gb|AAI71630.1| TNF receptor-associated protein 1 [Danio rerio] >gi|213627589|gb|AAI71634.1| TNF receptor-associated protein 1 [Danio rerio]	NP_001107097	1.37e-27	94	126.716	70	66
3199	Danio rerio	snf1-like kinase	737	gi|187608539|ref|NP_001119855.1|serine/threonine-protein kinase SIK1 [Danio rerio] >gi|169154583|emb|CAQ13337.1| novel protein similar to vertebrate SNF1-like kinase (SNF1LK) [Danio rerio]	NP_001119855	7.11e-54	82	167.548	113	93
3201	Danio rerio	u640_human ame: full=upf0640 protein	681	gi|292626974|ref|XP_002666500.1|PREDICTED: hypothetical protein [Danio rerio]	XP_002666500	2.5e-32	92	142.895	79	73
3208	Danio rerio	c19orf25 protein	891	gi|189525271|ref|XP_001340266.2|PREDICTED: hypothetical protein isoform 1 [Danio rerio] >gi|292618723|ref|XP_002663748.1| PREDICTED: hypothetical protein [Danio rerio]	XP_001340266	1.06e-27	75	128.257	108	82
3214	Danio rerio	3-hydroxyacyl- dehydratase 1	1610	gi|60688285|gb|AAH90424.1|LOC553326 protein [Danio rerio]	AAH90424	5.58e-67	77	259.996	189	146
3220	Danio rerio	caspase recruitment domain member 11	1654	gi|292611948|ref|XP_685144.4|PREDICTED: FLJ00120 protein-like [Danio rerio]	XP_685144	0	86	685.641	502	434
3221	Danio rerio	endou protein	1989	gi|169158264|emb|CAQ14751.1|novel serine protease protein [Danio rerio]	CAQ14751	1.35e-121	84	441.81	293	248
3229	Danio rerio	ef-hand domain member a1	3026	gi|94732237|emb|CAK04555.1|novel protein (zgc:113196) [Danio rerio]	CAK04555	1.67e-44	60	186.422	212	128
3231	Danio rerio	neural cell adhesion molecule 1	1758	gi|292622653|ref|XP_694481.4|PREDICTED: Neural cell adhesion molecule 1-A-like [Danio rerio]	XP_694481	3.08e-82	69	289.271	300	207
3236	Danio rerio	serine threonine kinase 19	827	gi|169259790|ref|NP_001108564.1|serine/threonine-protein kinase 19 [Danio rerio] >gi|189517334|ref|XP_001923311.1| PREDICTED: serine/threonine kinase 19-like isoform 2 [Danio rerio] >gi|189517336|ref|XP_001923306.1| PREDICTED: serine/threonine kinase 19-like isoform 1 [Danio rerio]	NP_001108564	1.1e-28	92	131.339	76	70
3249	Danio rerio	iars2 protein	1530	gi|255003795|ref|NP_001157270.1|isoleucyl-tRNA synthetase, mitochondrial [Danio rerio]	NP_001157270	7.45e-13	82	80.1073	52	43
3257	Danio rerio	carbonic anhydrase iv b	1123	gi|292613529|ref|XP_002661975.1|PREDICTED: carbonic anhydrase IV a-like [Danio rerio]	XP_002661975	1.66e-13	76	81.6481	67	51
3260	Danio rerio	grb2-related adaptor protein 2	1286	gi|41053425|ref|NP_956972.1|GRB2-related adaptor protein 2b [Danio rerio] >gi|292614498|ref|XP_002662289.1| PREDICTED: GRB2-related adaptor protein 2b-like [Danio rerio] >gi|34849510|gb|AAH58307.1| Zgc:65942 [Danio rerio]	NP_956972	9.52e-56	80	222.246	155	125
3261	Danio rerio	metastasis-associated protein mta3	904	gi|42542738|gb|AAH66458.1|Mta3 protein [Danio rerio]	AAH66458	1.1e-104	97	384.03	207	201
3266	Danio rerio	vacuolar protein sorting 13 homolog a ( cerevisiae)	2085	gi|190340261|gb|AAI63680.1|Vps13a protein [Danio rerio]	AAI63680	0	88	579.326	393	348
3270	Danio rerio	vacuolar protein sorting-associated protein 18 homolog	1079	gi|159155116|gb|AAI54757.1|Vps18 protein [Danio rerio]	AAI54757	5.4e-161	93	512.301	303	283
3273	Danio rerio	xpo7 protein	1365	gi|190194250|ref|NP_001121702.1|exportin-7 [Danio rerio] >gi|169642698|gb|AAI60667.1| Xpo7 protein [Danio rerio]	NP_001121702	0	100	604.749	308	308
3280	Danio rerio	novel protein	1265	gi|94732125|emb|CAK04420.1|novel protein [Danio rerio]	CAK04420	1.14e-100	73	366.696	340	251
3283	Danio rerio	glutathione peroxidase 2	976	gi|169403976|ref|NP_001007282.2|glutathione peroxidase 1 [Danio rerio]	NP_001007282	3.92e-82	88	309.301	185	164
3293	Danio rerio	exocyst complex component 7	1866	gi|47087365|ref|NP_998579.1|exocyst complex component 7 [Danio rerio] >gi|30353823|gb|AAH52121.1| Exocyst complex component 7 [Danio rerio]	NP_998579	0	77	574.318	465	362
3299	Danio rerio	mindbomb homolog 1	1062	gi|190339064|gb|AAI62476.1|Mib protein [Danio rerio]	AAI62476	1.67e-36	98	157.918	74	73
3300	Danio rerio	camp-dependent protein kinase type ii-alpha regulatory subunit	936	gi|115528116|gb|AAI24726.1|Protein kinase, cAMP-dependent, regulatory, type II, alpha A [Danio rerio] >gi|182890140|gb|AAI64493.1| Prkar2aa protein [Danio rerio]	AAI24726	3.78e-31	97	137.502	72	70
3304	Danio rerio	protein phosphatase catalytic alpha isoform	2158	gi|47551331|ref|NP_999976.1|protein phosphatase 1, catalytic subunit, alpha [Danio rerio] >gi|47124952|gb|AAH70008.1| Zgc:85729 [Danio rerio] >gi|159155263|gb|AAI54764.1| Zgc:85729 [Danio rerio]	NP_999976	0	99	639.032	323	321
3323	Danio rerio	protein dpy-19 homolog 1	579	gi|50838818|ref|NP_001002868.1|protein dpy-19 homolog 1 [Danio rerio] >gi|49618923|gb|AAT68046.1| KIAA0877-like [Danio rerio] >gi|190337595|gb|AAI63534.1| Dpy-19-like 1, like (H. sapiens) [Danio rerio] >gi|190338434|gb|AAI63516.1| Dpy-19-like 1, like (H. sapiens) [Danio rerio]	NP_001002868	1.14e-36	74	156.762	139	104
3330	Danio rerio	cd276 antigen	1177	gi|167621508|ref|NP_001108043.1|hypothetical protein LOC100136852 [Danio rerio] >gi|160773376|gb|AAI55287.1| Zgc:174863 protein [Danio rerio]	NP_001108043	9.39e-15	53	85.8853	135	72
3332	Danio rerio	low quality protein: xin actin-binding repeat-containing protein 2-like	484	gi|189520104|ref|XP_688205.3|PREDICTED: sb:cb1045 [Danio rerio]	XP_688205	1.93e-21	84	105.531	73	62
3341	Danio rerio	lanc-like protein 1	2615	gi|38197287|gb|AAH61705.1|Lancl1 protein [Danio rerio]	AAH61705	0	78	348.977	261	206
3342	Danio rerio	alanine-glyoxylate aminotransferase 2-like 1	381	gi|41055263|ref|NP_956743.1|alanine--glyoxylate aminotransferase 2-like 1 [Danio rerio] >gi|82207927|sp|Q7SY54.1|AT2L1_DANRE RecName: Full=Alanine--glyoxylate aminotransferase 2-like 1 >gi|32766627|gb|AAH55122.1| Zgc:63486 [Danio rerio]	NP_956743	1.23e-44	86	182.57	119	103
3347	Danio rerio	tyrosine aminotransferase	2023	gi|117606224|ref|NP_001071022.1|tyrosine aminotransferase [Danio rerio] >gi|116487807|gb|AAI25948.1| Tyrosine aminotransferase [Danio rerio] >gi|182889742|gb|AAI65579.1| Tat protein [Danio rerio]	NP_001071022	8.08e-13	52	80.4925	103	54
3348	Danio rerio	far upstream element-binding protein 3	1870	gi|56090186|ref|NP_001007777.1|far upstream element-binding protein 3 [Danio rerio] >gi|55715803|gb|AAH85379.1| Zgc:101598 [Danio rerio]	NP_001007777	4.59e-23	59	114.39	110	65
3350	Danio rerio	hedgehog acyltransferase-like	2019	gi|116517276|ref|NP_001070858.1|hedgehog acyltransferase-like, b [Danio rerio] >gi|115529145|gb|AAI24818.1| Zgc:154131 [Danio rerio]	NP_001070858	0	90	759.985	446	402
3354	Danio rerio	cyclin d-type binding-protein 1	2047	gi|62204551|gb|AAH93146.1|Zgc:162082 protein [Danio rerio]	AAH93146	1.09e-109	84	258.455	198	168
3355	Danio rerio	glycogen debranching enzyme	1997	gi|289547621|ref|NP_001166124.1|amylo-1, 6-glucosidase, 4-alpha-glucanotransferase [Danio rerio]	NP_001166124	0	87	1002.28	612	536
3358	Danio rerio	myomesin 1 isoform 1	1280	gi|292616534|ref|XP_002663070.1|PREDICTED: CG11109-like [Danio rerio]	XP_002663070	1.52e-29	93	135.191	73	68
3365	Danio rerio	tousled-like kinase 1	1195	gi|292614564|ref|XP_002662312.1|PREDICTED: serine/threonine-protein kinase tousled-like 1-B-like [Danio rerio]	XP_002662312	0	99	409.453	213	212
3366	Danio rerio	zgc:174881 protein	1055	gi|168823528|ref|NP_001108357.1|semaphorin-7A [Danio rerio] >gi|160773379|gb|AAI55291.1| Zgc:174881 protein [Danio rerio]	NP_001108357	1.04e-06	45	58.9214	146	67
3367	Danio rerio	novel protein	796	gi|292611984|ref|XP_001920347.2|PREDICTED: cell adhesion molecule 4-like [Danio rerio]	XP_001920347	8.15e-38	62	107.457	135	84
3378	Danio rerio	fam111a protein	2620	gi|292613583|ref|XP_002661996.1|PREDICTED: FAM111A protein-like [Danio rerio]	XP_002661996	1.43e-47	62	168.318	209	131
3382	Danio rerio	coagulation factor x	367	gi|66911895|gb|AAH97035.1|F10 protein [Danio rerio] >gi|197247213|gb|AAI65624.1| F10 protein [Danio rerio]	AAH97035	6.87e-40	81	166.777	114	93
3384	Danio rerio	short coiled-coil protein	1301	gi|117606129|ref|NP_001071027.1|short coiled-coil protein A [Danio rerio] >gi|292609860|ref|XP_002660565.1| PREDICTED: short coiled-coil protein A-like [Danio rerio] >gi|123884306|sp|Q08BG7.1|SCOCA_DANRE RecName: Full=Short coiled-coil protein A >gi|115528140|gb|AAI24731.1| Short coiled-coil protein [Danio rerio] >gi|220678524|emb|CAX13952.1| short coiled-coil protein [Danio rerio]	NP_001071027	1.66e-31	90	141.739	88	80
3386	Danio rerio	eorge syndrome critical region gene 8	1336	gi|115313587|gb|AAI24420.1|Dgcr8 protein [Danio rerio]	AAI24420	1.04e-52	74	212.231	162	121
3390	Danio rerio	splicing arginine serine-rich 18	2404	gi|49900531|gb|AAH76555.1|Sfrs18 protein [Danio rerio]	AAH76555	4e-59	70	229.18	229	162
3394	Danio rerio	eukaryotic elongation factor-2 kinase	3231	gi|57526536|ref|NP_001002740.1|eukaroytic elongation factor 2 kinase [Danio rerio] >gi|49903174|gb|AAH76410.1| Elongation factor-2 kinase [Danio rerio]	NP_001002740	1.8e-90	84	218.009	140	118
3399	Danio rerio	extended synaptotagmin-1	1511	gi|292615250|ref|XP_699731.4|PREDICTED: extended synaptotagmin-like protein 1b [Danio rerio]	XP_699731	4.61e-108	82	396.356	305	252
3407	Danio rerio	glucosylceramidase isoform 1 precursor	2212	gi|189529636|ref|XP_687471.3|PREDICTED: glucocerebrosidase-like [Danio rerio]	XP_687471	4.49e-105	86	387.111	251	216
3418	Danio rerio	aminoacylase 1	2519	gi|189535568|ref|XP_001922589.1|PREDICTED: aminoacylase 1-like [Danio rerio]	XP_001922589	0	93	404.445	222	207
3419	Danio rerio	cytochrome family subfamily polypeptide 2	675	gi|117606212|ref|NP_001071070.1|cytochrome P450, family 4, subfamily V, polypeptide 2 [Danio rerio] >gi|116487646|gb|AAI25969.1| Cytochrome P450, family 4, subfamily V, polypeptide 2 [Danio rerio] >gi|182891854|gb|AAI65389.1| Cyp4v2 protein [Danio rerio] >gi|220679009|emb|CAX13368.1| cytochrome P450, family 4, subfamily V, polypeptide 2 [Danio rerio]	NP_001071070	4.6e-39	92	165.236	111	103
3420	Danio rerio	kiaa0664 protein	3396	gi|220678310|emb|CAX13815.1|novel protein (zgc:152873) [Danio rerio]	CAX13815	8.78e-66	92	257.299	152	140
3423	Danio rerio	beta 2c	1429	gi|47940377|gb|AAH71414.1|Zgc:55461 [Danio rerio] >gi|123232717|emb|CAM15965.1| novel protein (zgc:55461) [Danio rerio]	AAH71414	0	93	405.986	226	211
3427	Danio rerio	asialoglycoprotein receptor 1	1471	gi|292627351|ref|XP_002666611.1|PREDICTED: asialoglycoprotein receptor 1-like [Danio rerio]	XP_002666611	5.5e-58	60	229.95	302	184
3432	Danio rerio	u4 u6 small nuclear ribonucleoprotein prp3	909	gi|141795605|gb|AAI39604.1|Prpf3 protein [Danio rerio]	AAI39604	1.53e-45	95	187.578	98	94
3434	Danio rerio	kinesin family member 1c	2486	gi|125817658|ref|XP_699380.2|PREDICTED: kinesin family member 1C-like [Danio rerio]	XP_699380	0	84	946.421	629	533
3439	Danio rerio	transmembrane 4 superfamily member 5	1876	gi|50539804|ref|NP_001002372.1|transmembrane 4 L6 family member 5 [Danio rerio] >gi|49900353|gb|AAH75884.1| Transmembrane 4 L six family member 5 [Danio rerio]	NP_001002372	8.07e-52	82	209.92	191	157
3441	Danio rerio	grp1 (general receptor for phosphoinositides 1)-associated scaffold protein	1644	gi|90093326|ref|NP_001035013.1|general receptor for phosphoinositides 1-associated scaffold protein [Danio rerio] >gi|89130460|gb|AAI14299.1| GRP1 (general receptor for phosphoinositides 1)-associated scaffold protein like [Danio rerio]	NP_001035013	1.15e-127	76	266.159	239	183
3442	Danio rerio	absent in melanoma 1	2695	gi|189530492|ref|XP_684861.3|PREDICTED: im:7137367 [Danio rerio]	XP_684861	8.24e-135	84	327.405	221	186
3459	Danio rerio	ribosomal protein s27a	665	gi|29612581|gb|AAH49478.1|Zgc:66168 protein [Danio rerio]	AAH49478	4.21e-67	96	167.162	90	87
3461	Danio rerio	plectin isoform 1hij	875	gi|153792369|ref|NP_001093502.1|si:dkey-151c10.1 [Danio rerio] >gi|148726003|emb|CAN88093.1| novel protein similar to vertebrate plectin 1, intermediate filament binding protein 500kDa (PLEC1) [Danio rerio]	NP_001093502	2.33e-112	92	409.453	281	259
3462	Danio rerio	novel protein	1633	gi|194353931|ref|NP_001123874.1|si:ch211-195h23.3 [Danio rerio] >gi|169159069|emb|CAQ14235.1| novel protein [Danio rerio] >gi|193876352|gb|ACF24798.1| CARD-like protein [Danio rerio]	NP_001123874	1.13e-14	72	86.2705	88	64
3472	Danio rerio	ras-related protein rab-7a	1653	gi|41055538|ref|NP_957222.1|ras-related protein Rab-7a [Danio rerio] >gi|32451664|gb|AAH54602.1| RAB7, member RAS oncogene family [Danio rerio] >gi|160774333|gb|AAI55203.1| Rab7 protein [Danio rerio]	NP_957222	1.41e-113	99	414.846	207	206
3478	Danio rerio	rho gtpase-activating protein 10	725	gi|292609841|ref|XP_002660558.1|PREDICTED: Rho GTPase activating protein 10-like, partial [Danio rerio]	XP_002660558	5.33e-39	96	165.236	87	84
3482	Danio rerio	transmembrane phosphatase with tensin homology	1290	gi|193248592|dbj|BAG50379.1|voltage-sensing phosphoinositide phosphatase [Danio rerio]	BAG50379	5.61e-112	93	400.208	228	214
3489	Danio rerio	syntaxin 6	1036	gi|62955733|ref|NP_001017879.1|syntaxin-6 [Danio rerio] >gi|62203249|gb|AAH92969.1| Syntaxin 6 [Danio rerio] >gi|165970385|gb|AAI58194.1| Stx6 protein [Danio rerio] >gi|182890826|gb|AAI65503.1| Stx6 protein [Danio rerio]	NP_001017879	6.03e-92	90	342.043	231	208
3490	Danio rerio	leukemia inhibitory factor receptor alpha	2282	gi|159885679|tpe|CAI96518.1|TPA: leukemia inhibitory factor receptor.a [Danio rerio]	CAI96518	1.2e-19	63	98.9821	105	67
3494	Danio rerio	xrcc5 protein	685	gi|292624130|ref|XP_002665537.1|PREDICTED: ATP-dependent DNA helicase II-like [Danio rerio]	XP_002665537	6.98e-91	89	337.421	207	186
3500	Danio rerio	sperm acrosome membrane-associated protein 4-like	934	gi|68444937|ref|XP_706427.1|PREDICTED: hypothetical protein [Danio rerio]	XP_706427	2.5e-14	61	83.9593	86	53
3502	Danio rerio	integrin alpha 4	1597	gi|292617796|ref|XP_002663459.1|PREDICTED: integrin alpha 4-like [Danio rerio]	XP_002663459	4.89e-31	68	140.584	135	93
3509	Danio rerio	cytochrome family subfamily polypeptide 2	777	gi|292624732|ref|XP_001337781.3|PREDICTED: cytochrome P450, family 2, subfamily J, polypeptide 20 [Danio rerio] >gi|56207457|emb|CAI20788.1| novel protein similar to cytochrome P450, family 2, subfamily J [Danio rerio] >gi|56207703|emb|CAI21324.1| novel protein similar to cytochrome P450, family 2, subfamily J [Danio rerio]	XP_001337781	4.9e-81	75	295.819	245	184
3514	Danio rerio	ring finger protein 213	2752	gi|292612165|ref|XP_001921030.2|PREDICTED: ring finger protein 213 [Danio rerio]	XP_001921030	0	85	1255.74	856	731
3523	Danio rerio	mfs-type transporter c6orf192	2959	gi|62955655|ref|NP_001017841.1|hypothetical protein LOC550539 [Danio rerio] >gi|62204313|gb|AAH92773.1| Zgc:110176 [Danio rerio]	NP_001017841	8.78e-95	82	293.893	247	203
3526	Danio rerio	poly (adp-ribose) polymerase member 14	5865	gi|239835742|ref|NP_001107919.2|poly (ADP-ribose) polymerase family, member 14-like [Danio rerio] >gi|169158659|emb|CAQ14204.1| novel protein similar to vertebrate poly (ADP-ribose) polymerase family, member 14 (PARP14,zgc:113527) [Danio rerio]	NP_001107919	0	66	315.849	356	238
3530	Danio rerio	junctophilin 1	3780	gi|113195560|ref|NP_001037813.1|junctophilin 1b [Danio rerio] >gi|108742040|gb|AAI17664.1| Junctophilin 1b [Danio rerio]	NP_001037813	2.68e-15	92	88.5817	56	52
3542	Danio rerio	trna selenocysteine 1 associated protein 1	2025	gi|157384980|ref|NP_001025137.2|tRNA selenocysteine 1-associated protein 1-like [Danio rerio]	NP_001025137	7.52e-35	97	153.68	76	74
3551	Danio rerio	rna binding motif protein 34	737	gi|50539824|ref|NP_001002382.1|RNA-binding protein 34 [Danio rerio] >gi|49900339|gb|AAH75875.1| RNA binding motif protein 34 [Danio rerio]	NP_001002382	3.24e-15	59	58.151	115	68
3554	Danio rerio	coiled-coil domain containing 86	1477	gi|223941795|ref|NP_001138831.1|hypothetical protein LOC559409 [Danio rerio] >gi|122891078|emb|CAM14066.1| novel protein [Danio rerio]	NP_001138831	5.96e-36	65	156.762	260	170
3556	Danio rerio	#NAME?	1791	gi|292620872|ref|XP_002664470.1|PREDICTED: ATPase, (Na+)/K+ transporting, beta 4 polypeptide [Danio rerio]	XP_002664470	6.66e-32	78	110.153	82	64
3557	Danio rerio	rho gtpase activating protein 2	1455	gi|189526995|ref|XP_690970.3|PREDICTED: si:ch211-223a10.2 [Danio rerio]	XP_690970	3.09e-16	65	74.7146	90	59
3560	Danio rerio	fbp32ii precursor	831	gi|189530098|ref|XP_686239.3|PREDICTED: FBP32-like [Danio rerio] >gi|292622573|ref|XP_002665036.1| PREDICTED: FBP32-like [Danio rerio]	XP_686239	4.45e-78	79	295.434	209	167
3562	Danio rerio	kruppel-like factor 4	2748	gi|18858937|ref|NP_571011.1|Kruppel-like factor d [Danio rerio] >gi|14994699|gb|AAK76995.1|AF392996_1 kruppel-like factor d [Danio rerio] >gi|190336959|gb|AAI62384.1| Kruppel-like factor d [Danio rerio] >gi|190339478|gb|AAI62393.1| Kruppel-like factor d [Danio rerio]	NP_571011	8.48e-64	62	250.366	279	173
3567	Danio rerio	histone acetyltransferase 1	396	gi|292617421|ref|XP_002663352.1|PREDICTED: histone acetyltransferase 1-like [Danio rerio]	XP_002663352	2.42e-40	85	168.318	107	92
3572	Danio rerio	cd97 antigen-like	1948	gi|292610339|ref|XP_001332626.3|PREDICTED: CD97 antigen-like [Danio rerio]	XP_001332626	2.9e-44	54	184.882	316	172
3582	Danio rerio	novel protein	1624	gi|161016756|ref|NP_001104304.1|wu:fc83f10 [Danio rerio] >gi|159570290|emb|CAP19468.1| novel protein [Danio rerio]	NP_001104304	5.44e-86	78	323.168	286	224
3594	Danio rerio	carcinoembryonic antigen	1888	gi|169154038|emb|CAQ13811.1|novel protein similar to vertebrate titin (TTN) [Danio rerio]	CAQ13811	7.29e-61	64	145.976	171	111
3601	Danio rerio	novel protein (zgc:56119)	1123	gi|55962355|emb|CAI11852.1|novel protein (zgc:56119) [Danio rerio] >gi|56207242|emb|CAI21015.1| novel protein (zgc:56119) [Danio rerio]	CAI11852	6.48e-34	97	149.443	80	78
3602	Danio rerio	novel protein (zgc:55292)	1470	gi|94734469|emb|CAK05466.1|novel protein (zgc:55292) [Danio rerio]	CAK05466	5.05e-11	97	73.9442	38	37
3605	Danio rerio	filamin gamma	1305	gi|292628478|ref|XP_002666982.1|PREDICTED: filamin C, gamma a (actin binding protein 280) [Danio rerio]	XP_002666982	1.25e-137	96	367.081	186	179
3608	Danio rerio	la ribonucleoprotein domain member 1	928	gi|292625806|ref|XP_001920902.2|PREDICTED: La ribonucleoprotein domain family, member 1 [Danio rerio]	XP_001920902	1.9e-06	38	57.7658	180	69
3610	Danio rerio	sterile alpha motif domain containing 9	1130	gi|292611469|ref|XP_002661108.1|PREDICTED: hypothetical protein [Danio rerio]	XP_002661108	5.5e-57	57	226.098	315	181
3612	Danio rerio	oligophrenin 1	1518	gi|122891160|emb|CAM13477.1|oligophrenin 1 [Danio rerio]	CAM13477	1.59e-132	91	477.633	303	276
3618	Danio rerio	suppressor of ty 5 homolog	3216	gi|229577145|ref|NP_571748.2|transcription elongation factor SPT5 [Danio rerio]	NP_571748	0	98	796.579	414	406
3620	Danio rerio	nsfl1 cofactor	1923	gi|45829832|gb|AAH68189.1|Nsfl1c protein [Danio rerio]	AAH68189	1.33e-156	88	451.44	284	251
3628	Danio rerio	non-specific lipid-transfer protein	1942	gi|54400688|ref|NP_001006093.1|hypothetical protein LOC450073 [Danio rerio] >gi|53733718|gb|AAH83225.1| Zgc:101621 [Danio rerio]	NP_001006093	6.41e-54	88	215.312	131	116
3629	Danio rerio	cytochrome family subfamily polypeptide 1	832	gi|40363539|ref|NP_954686.1|cytochrome P450, family 4 [Danio rerio] >gi|34785185|gb|AAH56734.1| Cytochrome P450, family 4 [Danio rerio]	NP_954686	2.38e-54	89	214.927	129	116
3630	Danio rerio	hat dimerisation domain-containing	941	gi|125820094|ref|XP_706562.2|PREDICTED: hypothetical protein [Danio rerio]	XP_706562	3.3e-14	69	83.5741	71	49
3633	Danio rerio	calreticulin	1353	gi|292616776|ref|XP_002663138.1|PREDICTED: calreticulin, like 2-like [Danio rerio] >gi|159570628|emb|CAP19518.1| calreticulin, like 2 [Danio rerio]	XP_002663138	2.67e-53	95	174.096	87	83
3649	Danio rerio	poly binding cytoplasmic 4 (inducible form)	1281	gi|41152034|ref|NP_958453.1|polyadenylate-binding protein 4 [Danio rerio] >gi|31419252|gb|AAH53126.1| Poly(A) binding protein, cytoplasmic 4 (inducible form) [Danio rerio]	NP_958453	5.83e-122	81	442.195	309	251
3656	Danio rerio	protein	918	gi|125852975|ref|XP_692475.2|PREDICTED: si:ch211-210c8.6 [Danio rerio]	XP_692475	4.11e-72	87	179.874	101	88
3659	Danio rerio	arrestin domain containing 3	2198	gi|52219056|ref|NP_001004605.1|hypothetical protein LOC447866 [Danio rerio] >gi|51593764|gb|AAH78434.1| Zgc:92034 [Danio rerio]	NP_001004605	9.5e-90	86	185.652	127	110
3676	Danio rerio	matrin 3	1725	gi|118150536|ref|NP_001071228.1|hypothetical protein LOC777712 [Danio rerio] >gi|117167949|gb|AAI24591.1| Zgc:152816 [Danio rerio]	NP_001071228	3.04e-51	54	98.5969	180	98
3679	Danio rerio	lactation elevated 1	2378	gi|148540180|ref|NP_001020653.2|lactation elevated protein 1 homolog B [Danio rerio] >gi|133777390|gb|AAI15067.1| Si:ch211-278n15.1 protein [Danio rerio]	NP_001020653	5.38e-118	77	332.798	268	207
3680	Danio rerio	thiamin pyrophosphokinase 1	2798	gi|54400650|ref|NP_001006074.1|thiamin pyrophosphokinase 1 [Danio rerio] >gi|53734094|gb|AAH83247.1| Zgc:101685 [Danio rerio] >gi|182891086|gb|AAI65509.1| Zgc:101685 protein [Danio rerio]	NP_001006074	2.87e-68	83	250.751	170	142
3695	Danio rerio	protein spindly	462	gi|157278624|ref|NP_001098412.1|protein Spindly [Danio rerio] >gi|259511344|sp|A7MD70.1|SPDLY_DANRE RecName: Full=Protein Spindly; AltName: Full=Coiled-coil domain-containing protein 99 >gi|156230196|gb|AAI52509.1| Zgc:171223 protein [Danio rerio]	NP_001098412	3.04e-29	80	84.7297	62	50
3698	Danio rerio	olfactomedin 4	1778	gi|125854973|ref|XP_697309.2|PREDICTED: olfactomedin related ER localized protein-like [Danio rerio]	XP_697309	8.86e-123	78	230.335	165	130
3717	Danio rerio	heat shock protein 4	957	gi|47550833|ref|NP_999881.1|heat shock protein 4a [Danio rerio] >gi|29881532|gb|AAH51152.1| Heat shock protein 4, like [Danio rerio] >gi|182891842|gb|AAI65369.1| Hspa4l protein [Danio rerio]	NP_999881	5.4e-129	90	464.922	322	292
3721	Danio rerio	solute carrier family 27 (fatty acid transporter) member 2	1664	gi|56693350|ref|NP_001008639.1|very long-chain acyl-CoA synthetase [Danio rerio] >gi|56269279|gb|AAH86700.1| Zgc:101540 [Danio rerio] >gi|182889656|gb|AAI65471.1| Zgc:101540 protein [Danio rerio]	NP_001008639	1.6e-169	88	526.168	325	288
3724	Danio rerio	chromosome x open reading frame 38	1157	gi|292628339|ref|XP_694444.4|PREDICTED: hypothetical protein [Danio rerio]	XP_694444	9.34e-52	54	208.764	317	174
3730	Danio rerio	PREDICTED: hypothetical protein [Danio rerio]	1200	gi|292625796|ref|XP_002666130.1|PREDICTED: hypothetical protein [Danio rerio]	XP_002666130	8.26e-13	50	79.337	212	107
3732	Danio rerio	phosphatidylinositol 3-kinase regulatory subunit alpha-like	612	gi|169154589|emb|CAQ14607.1|phosphoinositide-3-kinase, regulatory subunit 1 (p85 alpha) [Danio rerio]	CAQ14607	6.81e-110	98	400.208	204	201
3745	Danio rerio	solute carrier family member isoform cra_a	807	gi|169154630|emb|CAQ15461.1|novel protein (zgc:165543) [Danio rerio]	CAQ15461	4.08e-37	96	132.109	77	74
3746	Danio rerio	translin	2796	gi|70887601|ref|NP_001020623.1|translin [Danio rerio] >gi|66910263|gb|AAH96804.1| Zgc:123170 [Danio rerio] >gi|81097663|gb|AAI09404.1| Zgc:123170 [Danio rerio] >gi|169146096|emb|CAQ15691.1| novel protein similar to vertebrate translin (TSN) [Danio rerio] >gi|169158651|emb|CAQ15354.1| novel protein similar to translin (TSN, zgc:123170) [Danio rerio] >gi|182889624|gb|AAI65426.1| Zgc:123170 protein …	NP_001020623	2.31e-109	94	401.749	227	215
3758	Danio rerio	macrophage galactose n-acetyl-galactosamine specific lectin 2	1036	gi|292627351|ref|XP_002666611.1|PREDICTED: asialoglycoprotein receptor 1-like [Danio rerio]	XP_002666611	1.87e-32	74	83.9593	58	43
3767	Danio rerio	plasmodium exported protein	1089	gi|292624336|ref|XP_685984.4|PREDICTED: hypothetical protein LOC557772 [Danio rerio]	XP_685984	1.53e-08	57	65.0846	163	93
3783	Danio rerio	serine threonine kinase 19	602	gi|169259790|ref|NP_001108564.1|serine/threonine-protein kinase 19 [Danio rerio] >gi|189517334|ref|XP_001923311.1| PREDICTED: serine/threonine kinase 19-like isoform 2 [Danio rerio] >gi|189517336|ref|XP_001923306.1| PREDICTED: serine/threonine kinase 19-like isoform 1 [Danio rerio]	NP_001108564	3.38e-34	76	148.673	123	94
3785	Danio rerio	tia1 cytotoxic granule-associated rna binding protein	412	gi|41055734|ref|NP_956476.1|TIA1 cytotoxic granule-associated RNA binding protein 1 [Danio rerio] >gi|28277744|gb|AAH45485.1| Cytotoxic granule-associated RNA binding protein 1, like [Danio rerio] >gi|44890544|gb|AAH66734.1| Cytotoxic granule-associated RNA binding protein 1, like [Danio rerio] >gi|122890882|emb|CAM13121.1| novel protein (zgc:76917) [Danio rerio]	NP_956476	5.27e-52	86	156.762	94	81
3788	Danio rerio	muskelin intracellular mediator containing kelch motifs	831	gi|47086651|ref|NP_997859.1|muskelin [Danio rerio] >gi|23451115|gb|AAN32664.1|AF418017_1 muskelin [Danio rerio] >gi|55250986|emb|CAH69124.1| muskelin 1, intracellular mediator containing kelch motifs [Danio rerio] >gi|56207662|emb|CAI20650.1| muskelin 1, intracellular mediator containing kelch motifs [Danio rerio] >gi|67677848|gb|AAH96853.1| Mkln1 protein [Danio rerio] >gi|182889800|gb|AAI65655.1…	NP_997859	1.41e-132	98	476.478	255	251
3801	Danio rerio	zgc:174863 protein	1496	gi|167621508|ref|NP_001108043.1|hypothetical protein LOC100136852 [Danio rerio] >gi|160773376|gb|AAI55287.1| Zgc:174863 protein [Danio rerio]	NP_001108043	0.000161	57	52.373	82	47
3803	Danio rerio	protein os-9	649	gi|115430073|ref|NP_001068576.1|protein OS-9 [Danio rerio] >gi|115313603|gb|AAI24473.1| Amplified in osteosarcoma [Danio rerio]	NP_001068576	4.99e-40	66	168.318	224	148
3820	Danio rerio	dual specificity phosphatase 22	776	gi|62204695|gb|AAH93370.1|Dual specificity phosphatase 22b [Danio rerio] >gi|182891170|gb|AAI64020.1| Dusp22b protein [Danio rerio]	AAH93370	4.51e-42	80	175.637	125	101
3821	Danio rerio	beta 2c	1825	gi|47940377|gb|AAH71414.1|Zgc:55461 [Danio rerio] >gi|123232717|emb|CAM15965.1| novel protein (zgc:55461) [Danio rerio]	AAH71414	0	100	837.41	430	430
3822	Danio rerio	cholesteryl ester transfer protein	1166	gi|55925275|ref|NP_001007361.1|cholesteryl ester transfer protein [Danio rerio] >gi|55250887|gb|AAH85584.1| Cholesteryl ester transfer protein, plasma [Danio rerio] >gi|94732201|emb|CAK03948.1| novel protein similar to vertebrate cholesteryl ester transfer protein, plasma (CETP) [Danio rerio]	NP_001007361	1.72e-120	86	332.798	219	189
3827	Danio rerio	kiaa1267 protein	2100	gi|189516970|ref|XP_696283.3|PREDICTED: hypothetical protein [Danio rerio]	XP_696283	1.18e-30	61	139.813	190	117
3834	Danio rerio	polypeptide n-acetylgalactosaminyltransferase 8-like	615	gi|292628149|ref|XP_696923.4|PREDICTED: polypeptide N-acetylgalactosaminyltransferase 8-like [Danio rerio]	XP_696923	3.53e-24	60	87.4261	115	69
3837	Danio rerio	yip1 domain member 6	809	gi|122891159|emb|CAM13476.1|Yip1 domain family, member 6 [Danio rerio]	CAM13476	4.68e-93	96	345.125	228	219
3842	Danio rerio	supt6h protein	451	gi|66911052|gb|AAH97046.1|Supt6h protein [Danio rerio]	AAH97046	1.16e-10	88	69.707	114	101
3843	Danio rerio	upf0668 protein c10orf76-like	1882	gi|212276426|sp|Q6PGW3.2|CJ076_DANRERecName: Full=UPF0668 protein C10orf76 homolog >gi|220673180|emb|CAX14140.1| novel protein similar to H.sapiens C10orf76, chromosome 10 open reading frame 76 (C10orf76, zgc:63733) [Danio rerio]	Q6PGW3	0	96	979.548	567	549
3852	Danio rerio	cytoplasmic linker associated protein 2	2167	gi|126632636|emb|CAM56368.1|cytoplasmic linker associated protein 2 [Danio rerio]	CAM56368	1.05e-85	96	173.711	97	94
3854	Danio rerio	ras gtpase-activating-like protein iqgap1	2515	gi|190358644|ref|NP_001121812.1|IQ motif containing GTPase activating protein 2 [Danio rerio] >gi|122891262|emb|CAM13318.1| novel protein similar to vertebrate IQ motif containing GTPase activating protein 2 (IQGAP2) [Danio rerio] >gi|123233134|emb|CAM15217.1| novel protein similar to vertebrate IQ motif containing GTPase activating protein 2 (IQGAP2) [Danio rerio]	NP_001121812	0	88	567.77	382	337
3856	Danio rerio	hypothetical loc559844	1447	gi|213624741|gb|AAI71514.1|Hypothetical LOC559844 [Danio rerio] >gi|213627528|gb|AAI71516.1| Hypothetical LOC559844 [Danio rerio]	AAI71514	1.98e-19	68	92.8189	97	66
3859	Danio rerio	myocyte enhancer factor 2a	1140	gi|84181451|gb|ABC55064.1|myocyte-specific enhancer factor 2A [Danio rerio]	ABC55064	5.18e-87	75	325.865	244	185
3865	Danio rerio	lethal giant discs 1- partial	1534	gi|292610032|ref|XP_001341323.3|PREDICTED: lethal (2) giant discs 1-like, partial [Danio rerio]	XP_001341323	2.75e-07	89	61.6178	39	35
3875	Danio rerio	serine threonine-protein phosphatase 2a 56 kda regulatory subunit gamma isoform	3431	gi|145587692|ref|NP_001038286.2|serine/threonine-protein phosphatase 2A 56 kDa regulatory subunit gamma isoform [Danio rerio] >gi|141796880|gb|AAI39636.1| Ppp2r5c protein [Danio rerio]	NP_001038286	9.78e-112	80	316.62	245	196
3880	Danio rerio	solute carrier family member 3	1408	gi|50540364|ref|NP_001002648.1|solute carrier family 38, member 3 [Danio rerio] >gi|49900320|gb|AAH76529.1| Solute carrier family 38, member 3 [Danio rerio] >gi|169153967|emb|CAQ15296.1| solute carrier family 38, member 3 [Danio rerio] >gi|182890730|gb|AAI65220.1| Slc38a3 protein [Danio rerio]	NP_001002648	5.87e-107	81	215.698	151	123
3892	Danio rerio	trinucleotide repeat containing 6b	950	gi|292619458|ref|XP_002663990.1|PREDICTED: trinucleotide repeat containing 6B [Danio rerio]	XP_002663990	6.78e-07	82	59.3066	34	28
3908	Danio rerio	ubiquitin specific peptidase 7 (herpes virus-associated)	1180	gi|292611787|ref|XP_691215.4|PREDICTED: ubiquitin specific peptidase 7 (herpes virus-associated) [Danio rerio]	XP_691215	0	98	731.48	367	360
3909	Danio rerio	slow myosin heavy chain 1	831	gi|292618953|ref|XP_001335744.2|PREDICTED: myosin, heavy chain 7b [Danio rerio]	XP_001335744	1.09e-99	85	347.821	240	206
3934	Danio rerio	unc-84 homolog a ( elegans) isoform cra_a	2243	gi|160774309|gb|AAI55146.1|Zgc:92151 protein [Danio rerio]	AAI55146	5.62e-79	94	300.442	159	150
3940	Danio rerio	sh3 and cysteine-rich domain-containing protein 3	740	gi|51011093|ref|NP_001003505.1|SH3 and cysteine-rich domain-containing protein 3 [Danio rerio] >gi|292617341|ref|XP_002663317.1| PREDICTED: SH3 and cysteine rich domain 3-like isoform 1 [Danio rerio] >gi|292617343|ref|XP_002663318.1| PREDICTED: SH3 and cysteine rich domain 3-like isoform 2 [Danio rerio] >gi|50417940|gb|AAH78395.1| SH3 and cysteine rich domain 3 [Danio rerio]	NP_001003505	2.75e-54	70	216.083	190	133
3954	Danio rerio	receptor activity modifying protein 1	2334	gi|167555170|ref|NP_001107904.1|receptor (G protein-coupled) activity modifying protein 2 [Danio rerio] >gi|161611574|gb|AAI54813.1| Ramp2 protein [Danio rerio]	NP_001107904	8.5e-40	68	163.31	129	89
3957	Danio rerio	PREDICTED: si:dkey-19f4.1 [Danio rerio]	638	gi|189519384|ref|XP_001919561.1|PREDICTED: si:dkey-19f4.1 [Danio rerio]	XP_001919561	8.46e-05	83	51.2174	74	62
3959	Danio rerio	rac cdc42 guanine nucleotide exchange factor 6	1702	gi|189528035|ref|XP_686581.3|PREDICTED: PAK-interacting exchange factor beta-like [Danio rerio]	XP_686581	7.36e-65	89	253.062	169	151
3960	Danio rerio	tox high mobility group box family member 4	1009	gi|292610859|ref|XP_001921001.2|PREDICTED: hypothetical protein [Danio rerio]	XP_001921001	3.12e-29	67	133.65	134	91
3961	Danio rerio	hypothetical loc570390	879	gi|209863091|ref|NP_001129450.1|hypothetical protein LOC570390 [Danio rerio] >gi|190336698|gb|AAI62151.1| Hypothetical LOC570390 [Danio rerio] >gi|190336710|gb|AAI62164.1| Hypothetical LOC570390 [Danio rerio]	NP_001129450	9.2e-16	64	88.5817	92	59
3963	Danio rerio	clathrin interactor 1	1019	gi|55250222|gb|AAH85520.1|Clathrin interactor 1 [Danio rerio] >gi|182890736|gb|AAI65236.1| Clint1 protein [Danio rerio]	AAH85520	5.67e-111	84	313.538	250	212
3966	Danio rerio	fk506 binding protein 133kda	931	gi|292617271|ref|XP_700524.4|PREDICTED: si:dkey-90l8.4 [Danio rerio]	XP_700524	6.82e-105	86	384.8	267	230
3967	Danio rerio	e74-like factor 3	2508	gi|292625836|ref|XP_002666146.1|PREDICTED: E74-like factor 3 (ets domain transcription factor, epithelial-specific ) [Danio rerio]	XP_002666146	1.06e-65	56	256.529	398	226
3969	Danio rerio	ubiquilin 4	1891	gi|71534262|ref|NP_998521.2|ubiquilin-4 [Danio rerio] >gi|71051766|gb|AAH98879.1| Ataxin-1 ubiquitin-like interacting protein [Danio rerio]	NP_998521	4.78e-52	79	210.69	170	135
3975	Danio rerio	apolipoprotein b	3771	gi|189530974|ref|XP_694827.3|PREDICTED: apolipoprotein B [Danio rerio]	XP_694827	0	73	877.47	807	591
3977	Danio rerio	PREDICTED: hypothetical protein [Danio rerio]	2285	gi|292611036|ref|XP_002660954.1|PREDICTED: hypothetical protein [Danio rerio]	XP_002660954	0.000191	59	40.0466	49	29
3978	Danio rerio	tripartite motif-containing 63	1797	gi|220941743|emb|CAX15444.1|novel protein similar to vertebrate tripartite motif-containing 54 (TRIM54, zgc:56376) [Danio rerio]	CAX15444	2.06e-119	75	263.462	215	162
3985	Danio rerio	polymerase i and transcript release factor	1880	gi|167621556|ref|NP_001108021.1|polymerase I and transcript release factor b isoform 2 [Danio rerio] >gi|149384927|gb|ABR25264.1| polymerase I and transcript release factor [Danio rerio]	NP_001108021	1.84e-96	71	358.221	411	293
3986	Danio rerio	prpf39 protein	2089	gi|94573493|gb|AAI16541.1|PRP39 pre-mRNA processing factor 39 homolog (yeast) [Danio rerio]	AAI16541	4.21e-97	87	360.533	272	237
3992	Danio rerio	eukaryotic translation initiation factor 4e type 3	1022	gi|52219024|ref|NP_001004589.1|eukaryotic translation initiation factor 4E type 3 [Danio rerio] >gi|82181079|sp|Q66HY7.1|IF4E3_DANRE RecName: Full=Eukaryotic translation initiation factor 4E type 3; Short=eIF-4E type 3; Short=eIF-4E3; Short=eIF4E type 3; Short=eIF4E-3 >gi|51858511|gb|AAH81620.1| Eukaryotic translation initiation factor 4E family member 3 [Danio rerio] >gi|301352767|gb|ADK74830.1|…	NP_001004589	5.88e-102	94	289.271	151	143
3994	Danio rerio	myeloid lymphoid or mixed-lineage leukemia 4b	1669	gi|292621658|ref|XP_002664717.1|PREDICTED: myeloid/lymphoid or mixed-lineage leukemia 4b [Danio rerio]	XP_002664717	6.55e-34	51	150.214	367	190
4001	Danio rerio	protein disulfide isomerase family member 4	754	gi|108742052|gb|AAI17630.1|Pdia4 protein [Danio rerio]	AAI17630	2.12e-65	90	253.062	143	130
4004	Danio rerio	jumonji domain containing 2a	1338	gi|292614573|ref|XP_001921829.2|PREDICTED: Jmjd2al protein-like [Danio rerio]	XP_001921829	2.06e-141	95	506.908	264	251
4005	Danio rerio	fat storage-inducing transmembrane protein 1	810	gi|61651804|ref|NP_001013343.1|fat storage-inducing transmembrane protein 1 [Danio rerio] >gi|82178773|sp|Q5CZN0.1|FITM1_DANRE RecName: Full=Fat storage-inducing transmembrane protein 1; AltName: Full=Fat-inducing protein 1 >gi|60416181|gb|AAH90787.1| Fat-inducing transcript 1 [Danio rerio]	NP_001013343	3.95e-15	80	86.2705	66	53
4010	Danio rerio	phosphatidic acid phosphatase type 2b	983	gi|189519384|ref|XP_001919561.1|PREDICTED: si:dkey-19f4.1 [Danio rerio]	XP_001919561	1.07e-95	92	354.369	227	211
4011	Danio rerio	bridging integrator 3	1148	gi|176866329|ref|NP_001116516.1|hypothetical protein LOC323976 [Danio rerio] >gi|169642385|gb|AAI60604.1| Zgc:158415 protein [Danio rerio]	NP_001116516	2.46e-121	97	439.884	242	235
4024	Danio rerio	diacylglycerol acyltransferase	1180	gi|41054343|ref|NP_956024.1|diacylglycerol O-acyltransferase 1 [Danio rerio] >gi|39645688|gb|AAH63970.1| Diacylglycerol O-acyltransferase homolog 1 (mouse) [Danio rerio]	NP_956024	1.97e-121	79	440.269	348	275
4036	Danio rerio	slow myosin heavy chain 1	2570	gi|38177589|gb|AAF00096.2|AF114427_1ventricular myosin heavy chain [Danio rerio]	AAF00096	0	95	971.844	532	508
4044	Danio rerio	coagulation factor v	4325	gi|213627625|gb|AAI71702.1|F5 protein [Danio rerio]	AAI71702	0	84	897.501	588	496
4046	Danio rerio	atp-binding sub-family b (mdr tap) member 10	984	gi|189526921|ref|XP_001343218.2|PREDICTED: ATP-binding cassette, sub-family B (MDR/TAP), member 10 [Danio rerio]	XP_001343218	2.22e-16	77	90.8929	77	60
4048	Danio rerio	h+ lysosomal v0 subunit d1	2630	gi|41054531|ref|NP_955914.1|V-type proton ATPase subunit d 1 [Danio rerio] >gi|34785101|gb|AAH56822.1| ATPase, H+ transporting, V0 subunit D isoform 1 [Danio rerio] >gi|49618999|gb|AAT68084.1| v-ATPase AC39 subunit [Danio rerio]	NP_955914	5.43e-176	92	527.709	290	268
4060	Danio rerio	regulation of nuclear pre-mrna domain containing 2	761	gi|94734493|emb|CAK04903.1|novel protein (zgc:63796) [Danio rerio]	CAK04903	2.77e-81	85	305.834	208	177
4065	Danio rerio	phosphatidylinositol-4-phosphate 5- type gamma	1327	gi|28279138|gb|AAH45883.1|Phosphatidylinositol-4-phosphate 5-kinase, type II [Danio rerio]	AAH45883	6.34e-10	100	70.0922	34	34
4067	Danio rerio	bcl2 adenovirus e1b 19kda interacting protein 2	1731	gi|126631594|gb|AAI34073.1|Bnip2 protein [Danio rerio]	AAI34073	2.34e-42	62	178.333	271	169
4072	Danio rerio	transcription factor adf-1	1266	gi|292624995|ref|XP_002665853.1|PREDICTED: Transcription factor Adf-1-like [Danio rerio]	XP_002665853	1.1e-29	76	84.7297	65	50
4073	Danio rerio	nucleolar protein 27kda	938	gi|157279258|gb|AAI48163.1|Wu:fa99c08 protein [Danio rerio]	AAI48163	2.52e-14	73	83.9593	80	59
4077	Danio rerio	sema immunoglobulin domain transmembrane domain and short cytoplasmic 4d	941	gi|168823528|ref|NP_001108357.1|semaphorin-7A [Danio rerio] >gi|160773379|gb|AAI55291.1| Zgc:174881 protein [Danio rerio]	NP_001108357	1.39e-12	58	78.1814	93	54
4081	Danio rerio	chromatin modifying protein 1a	696	gi|41056173|ref|NP_956857.1|charged multivesicular body protein 1a [Danio rerio] >gi|73917730|sp|Q6PHF0.1|CHM1A_DANRE RecName: Full=Charged multivesicular body protein 1a; AltName: Full=Chromatin-modifying protein 1a; Short=CHMP1a >gi|33991763|gb|AAH56577.1| Chmp1a protein [Danio rerio] >gi|37681855|gb|AAQ97805.1| charged multivesicular body protein 1/chromatin modifying protein 1 [Danio rerio]	NP_956857	4.74e-74	95	281.567	191	183
4082	Danio rerio	tbc1 domain member 15	1376	gi|289547496|ref|NP_001166096.1|TBC1 domain family member 15 [Danio rerio]	NP_001166096	1.58e-144	88	517.309	329	291
4086	Danio rerio	testis-specific kinase 2	856	gi|220678667|emb|CAX12616.1|novel protein similar to vertebrate testis-specific kinase 2 (TESK2, zgc:158349) [Danio rerio]	CAX12616	1.87e-42	91	177.178	114	104
4087	Danio rerio	myosin binding protein cardiac	367	gi|269914087|ref|NP_001013529.2|myosin-binding protein C, fast-type [Danio rerio]	NP_001013529	2.71e-20	86	101.679	59	51
4089	Danio rerio	ubiquinol-cytochrome c reductase core protein ii	1051	gi|50540382|ref|NP_001002657.1|ubiquinol-cytochrome c reductase core protein II [Danio rerio] >gi|49904449|gb|AAH76480.1| Zgc:92453 [Danio rerio] >gi|182889130|gb|AAI64681.1| Zgc:92453 protein [Danio rerio]	NP_001002657	1.5e-45	84	151.369	126	107
4091	Danio rerio	apoptosis-inducing mitochondrion-associated 1	1654	gi|292613708|ref|XP_002662031.1|PREDICTED: programmed cell death 8 (apoptosis-inducing factor)-like [Danio rerio]	XP_002662031	1.69e-140	95	421.009	238	228
4105	Danio rerio	probable lysosomal cobalamin transporter	1370	gi|56693295|ref|NP_001008612.1|probable lysosomal cobalamin transporter [Danio rerio] >gi|82179742|sp|Q5PR61.1|LMBD1_DANRE RecName: Full=Probable lysosomal cobalamin transporter; AltName: Full=LMBR1 domain-containing protein 1 >gi|56269401|gb|AAH86815.1| Zgc:103471 [Danio rerio]	NP_001008612	1.5e-179	94	633.639	446	420
4108	Danio rerio	protein	1198	gi|77403696|dbj|BAE46430.1|reverse transcriptase [Danio rerio]	BAE46430	1.1e-10	42	72.4034	277	118
4110	Danio rerio	daz associated protein 2	3153	gi|41054237|ref|NP_956087.1|DAZ-associated protein 2 [Danio rerio] >gi|37590388|gb|AAH59628.1| DAZ associated protein 2 [Danio rerio] >gi|38649041|gb|AAH63229.1| DAZ associated protein 2 [Danio rerio]	NP_956087	3.07e-57	84	228.794	170	143
4111	Danio rerio	traf family member-associated nfkb activator	550	gi|115497356|ref|NP_001070068.1|TRAF family member-associated NF-kappa-B activator [Danio rerio] >gi|115313189|gb|AAI24228.1| Zgc:153048 [Danio rerio]	NP_001070068	4.57e-18	71	94.7449	107	76
4112	Danio rerio	prostaglandin e synthase 2	2424	gi|169155025|emb|CAQ13425.1|prostaglandin E synthase 2-like [Danio rerio]	CAQ13425	9.05e-147	85	525.783	363	311
4121	Danio rerio	c19orf66 protein	750	gi|157502235|ref|NP_001098997.1|hypothetical protein LOC797287 [Danio rerio] >gi|189042261|sp|A7YY07.1|CS066_DANRE RecName: Full=UPF0515 protein C19orf66 homolog >gi|157279264|gb|AAI48175.1| Zgc:171711 protein [Danio rerio]	NP_001098997	4.29e-26	58	122.479	141	83
4126	Danio rerio	solute carrier family 25 (mitochondrial carrier peroxisomal membrane 34kda) member 17	1189	gi|149773445|ref|NP_001092731.1|hypothetical protein LOC100093708 [Danio rerio] >gi|146186729|gb|AAI39874.1| Zgc:162641 protein [Danio rerio]	NP_001092731	2.91e-80	91	303.523	198	182
4127	Danio rerio	major facilitator superfamily domain-containing protein 10	2070	gi|62955303|ref|NP_001017667.1|major facilitator superfamily domain-containing protein 10 [Danio rerio] >gi|62202642|gb|AAH93169.1| Zgc:112042 [Danio rerio]	NP_001017667	2.21e-90	73	338.191	342	251
4145	Danio rerio	guanine nucleotide binding 3	955	gi|79158644|gb|AAI08045.1|Gnl3 protein [Danio rerio]	AAI08045	7.27e-41	65	172.17	206	135
4152	Danio rerio	phosphoglycerate dehydrogenase	981	gi|41054619|ref|NP_955871.1|D-3-phosphoglycerate dehydrogenase [Danio rerio] >gi|33990002|gb|AAH56334.1| Zgc:65956 [Danio rerio]	NP_955871	4.45e-134	91	481.871	289	263
4158	Danio rerio	septin-7 isoform 2	701	gi|118150462|ref|NP_001071211.1|septin-7 isoform 1 [Danio rerio] >gi|116487787|gb|AAI25859.1| Septin 7b [Danio rerio]	NP_001071211	6.8e-75	92	214.157	121	112
4175	Danio rerio	alpha-2-hs-glycoprotein precursor	803	gi|152012672|gb|AAI50352.1|Si:ch73-252g14.4 protein [Danio rerio]	AAI50352	5.77e-11	65	72.4034	73	48
4182	Danio rerio	protein phosphatase regulatory subunit 3d	2425	gi|292627403|ref|XP_002666630.1|PREDICTED: rCG63346-like [Danio rerio]	XP_002666630	5.13e-33	67	147.902	164	110
4184	Danio rerio	phosphatidylinositol 3-kinase regulatory subunit alpha-like	3474	gi|169154589|emb|CAQ14607.1|phosphoinositide-3-kinase, regulatory subunit 1 (p85 alpha) [Danio rerio]	CAQ14607	5.07e-93	97	347.821	177	173
4205	Danio rerio	kiaa1237 protein	1261	gi|159570757|emb|CAP19562.1|heart of glass [Danio rerio] >gi|190336642|gb|AAI62480.1| Heart of glass [Danio rerio] >gi|190336644|gb|AAI62109.1| Heart of glass [Danio rerio]	CAP19562	4.98e-33	89	146.747	124	111
4207	Danio rerio	usp39 protein	1824	gi|126632796|emb|CAM56508.1|novel protein similar to human and mouse ubiquitin specific peptidase 39 (USP39) [Danio rerio]	CAM56508	0	96	721.079	384	372
4212	Danio rerio	s-adenosylhomocysteine hydrolase-like 1	1315	gi|148725375|emb|CAN87933.1|S-adenosylhomocysteine hydrolase-like 1 [Danio rerio] >gi|169146250|emb|CAQ14845.1| S-adenosylhomocysteine hydrolase-like 1 [Danio rerio]	CAN87933	7.28e-80	90	219.164	175	158
4219	Danio rerio	intraflagellar transport protein 20 homolog	915	gi|56118556|ref|NP_001001833.2|intraflagellar transport protein 20 homolog [Danio rerio] >gi|82181119|sp|Q66I67.1|IFT20_DANRE RecName: Full=Intraflagellar transport protein 20 homolog >gi|51859345|gb|AAH81508.1| Intraflagellar transport protein 20 [Danio rerio] >gi|182890704|gb|AAI65149.1| Ift20 protein [Danio rerio]	NP_001001833	1.71e-20	95	73.1738	64	61
4221	Danio rerio	solute carrier organic anion transporter member 2b1	2267	gi|269847759|ref|NP_001032767.2|solute carrier organic anion transporter family, member 2b1 [Danio rerio]	NP_001032767	1.56e-52	80	212.616	147	119
4223	Danio rerio	amino-terminal enhancer of split	1074	gi|55925482|ref|NP_956717.1|amino-terminal enhancer of split [Danio rerio] >gi|32451702|gb|AAH54644.1| Amino-terminal enhancer of split [Danio rerio] >gi|94732286|emb|CAK11044.1| novel protein (zgc:64216) [Danio rerio]	NP_956717	6.42e-52	100	209.149	102	102
4233	Danio rerio	scaffold attachment factor b2	1678	gi|94732862|emb|CAK11410.1|novel protein similar to vertebrate scaffold attachment factor B family (zgc:55387) [Danio rerio] >gi|94733838|emb|CAK05110.1| novel protein similar to vertebrate scaffold attachment factor B family (zgc:55387) [Danio rerio]	CAK11410	4.34e-33	72	118.627	132	96
4236	Danio rerio	kdel (lys-asp-glu-leu) endoplasmic reticulum protein retention receptor 2	1646	gi|47086653|ref|NP_997860.1|KDEL (Lys-Asp-Glu-Leu) endoplasmic reticulum protein retention receptor 2, like [Danio rerio] >gi|34784826|gb|AAH56694.1| KDEL (Lys-Asp-Glu-Leu) endoplasmic reticulum protein retention receptor 2, like [Danio rerio]	NP_997860	8.29e-76	99	265.774	130	129
4241	Danio rerio	u2-associated sr140 protein	855	gi|148725525|emb|CAN88640.1|novel protein [Danio rerio]	CAN88640	8.59e-49	88	115.546	69	61
4249	Danio rerio	hcls1 binding protein 3	901	gi|126631730|gb|AAI33870.1|LOC553223 protein [Danio rerio]	AAI33870	1.36e-54	77	217.624	179	138
4251	Danio rerio	coiled-coil domain containing 94	848	gi|161016849|ref|NP_001104303.1|coiled-coil domain containing 94 [Danio rerio] >gi|159569857|emb|CAP19452.1| coiled-coil domain containing 94 [Danio rerio] >gi|213624693|gb|AAI71449.1| Coiled-coil domain containing 94 [Danio rerio] >gi|213625841|gb|AAI71445.1| Coiled-coil domain containing 94 [Danio rerio]	NP_001104303	5.43e-87	84	325.094	249	211
4256	Danio rerio	hla-b associated transcript 5	1365	gi|162287331|ref|NP_001104648.1|protein BAT5 [Danio rerio] >gi|161612140|gb|AAI55563.1| Bat5l protein [Danio rerio]	NP_001104648	2.81e-58	86	181.03	107	93
4259	Danio rerio	transcription factor iib	811	gi|41387134|ref|NP_957105.1|transcription factor IIB [Danio rerio] >gi|82186903|sp|Q6PBJ2.1|CP080_DANRE RecName: Full=UPF0468 protein C16orf80 homolog >gi|37748766|gb|AAH59688.1| Zgc:73380 [Danio rerio]	NP_957105	1.06e-76	100	290.812	142	142
4272	Danio rerio	atp-binding sub-family b (mdr tap) member 10	2036	gi|189526921|ref|XP_001343218.2|PREDICTED: ATP-binding cassette, sub-family B (MDR/TAP), member 10 [Danio rerio]	XP_001343218	4.03e-122	92	397.512	240	223
4275	Danio rerio	basic leucine zipper and w2 domains 1	1489	gi|41054385|ref|NP_956002.1|basic leucine zipper and W2 domain-containing protein 1-A [Danio rerio] >gi|82187093|sp|Q6PD83.1|BZW1A_DANRE RecName: Full=Basic leucine zipper and W2 domain-containing protein 1-A >gi|37589071|gb|AAH58875.1| Basic leucine zipper and W2 domains 1a [Danio rerio] >gi|94733035|emb|CAK04748.1| basic leucine zipper and W2 domains 1 [Danio rerio]	NP_956002	1.91e-88	93	221.09	125	117
4278	Danio rerio	adenomatous polyposis coli	1755	gi|219802769|ref|NP_001137312.1|adenomatosis polyposis coli [Danio rerio]	NP_001137312	0	86	394.43	258	224
4279	Danio rerio	atpase aaa domain containing 4	1962	gi|51011043|ref|NP_001003478.1|proline-rich protein 15-like protein A [Danio rerio] >gi|82182096|sp|Q6DBU1.1|P15LA_DANRE RecName: Full=Proline-rich protein 15-like protein A; AltName: Full=Protein ATAD4-A >gi|50416811|gb|AAH78363.1| ATPase family, AAA domain containing 4a [Danio rerio]	NP_001003478	2.57e-32	82	145.206	97	80
4280	Danio rerio	two pore segment channel 2	1699	gi|118150424|ref|NP_001071190.1|two pore calcium channel protein 2 [Danio rerio] >gi|125991220|sp|A0JMD4.1|TPC2_DANRE RecName: Full=Two pore calcium channel protein 2; AltName: Full=Voltage-dependent calcium channel protein TPC2 >gi|116487858|gb|AAI25834.1| Zgc:152898 [Danio rerio]	NP_001071190	1.93e-156	88	474.167	303	267
4281	Danio rerio	septin 5	675	gi|41152396|ref|NP_956282.1|septin 5a [Danio rerio] >gi|37589701|gb|AAH59564.1| Septin 5a [Danio rerio]	NP_956282	1.27e-105	94	386.341	212	201
4283	Danio rerio	heat shock protein 4	3547	gi|47550833|ref|NP_999881.1|heat shock protein 4a [Danio rerio] >gi|29881532|gb|AAH51152.1| Heat shock protein 4, like [Danio rerio] >gi|182891842|gb|AAI65369.1| Hspa4l protein [Danio rerio]	NP_999881	0	90	946.036	607	547
4288	Danio rerio	ubiquitin carboxyl-terminal hydrolase 8	964	gi|292623499|ref|XP_693811.4|PREDICTED: wu:fb92h07 [Danio rerio]	XP_693811	6.47e-85	84	269.626	248	210
4290	Danio rerio	coiled-coil domain containing 66-like	558	gi|292626703|ref|XP_001336993.3|PREDICTED: coiled-coil domain containing 66-like [Danio rerio]	XP_001336993	0.000303	57	48.9062	68	39
4291	Danio rerio	novel protein	876	gi|165972509|ref|NP_001107084.1|hypothetical protein LOC568307 [Danio rerio] >gi|159570213|emb|CAP19407.1| novel protein (KIAA2013) [Danio rerio]	NP_001107084	3.97e-19	87	99.7525	70	61
4303	Danio rerio	nlr pyrin domain containing 1-like	407	gi|292621136|ref|XP_684679.4|PREDICTED: NLR family, pyrin domain containing 1-like [Danio rerio]	XP_684679	1.04e-20	83	65.4698	42	35
4305	Danio rerio	plastin 3 (t isoform)	5197	gi|50539712|ref|NP_001002326.1|plastin-3 [Danio rerio] >gi|49901349|gb|AAH76470.1| Plastin 3 (T isoform) [Danio rerio] >gi|182890304|gb|AAI63975.1| Pls3 protein [Danio rerio]	NP_001002326	0	69	475.707	396	276
4312	Danio rerio	delta-like 1	1714	gi|18858543|ref|NP_571033.1|delta-like protein B precursor [Danio rerio] >gi|68565374|sp|O57409.1|DLLB_DANRE RecName: Full=Delta-like protein B; Short=DeltaB; Flags: Precursor >gi|2772825|gb|AAC41241.1| deltaB [Danio rerio] >gi|49901418|gb|AAH76414.1| DeltaB [Danio rerio] >gi|94732231|emb|CAK04549.1| deltaB [Danio rerio] >gi|134054514|emb|CAM73251.1| dlb [Danio rerio]	NP_571033	0	83	353.599	229	192
4317	Danio rerio	cysteine-rich protein 2	1138	gi|68388101|ref|XP_684430.1|PREDICTED: MGC97606 protein-like [Danio rerio]	XP_684430	1.42e-90	83	197.593	112	93
4325	Danio rerio	cobw domain containing protein	2226	gi|47086079|ref|NP_998418.1|COBW domain containing [Danio rerio] >gi|41107660|gb|AAH65429.1| COBW domain containing [Danio rerio]	NP_998418	9.89e-169	91	598.586	359	330
4327	Danio rerio	myomesin 2	1437	gi|292629848|ref|XP_696883.4|PREDICTED: myomesin (M-protein) 2, 165kDa-like, partial [Danio rerio]	XP_696883	2.37e-143	90	305.064	183	165
4332	Danio rerio	safb- transcription modulator	523	gi|301171547|ref|NP_998498.2|SAFB-like transcription modulator [Danio rerio]	NP_998498	1.81e-23	53	112.464	173	93
4336	Danio rerio	protein phosphatase ptc7 homolog	2536	gi|169146799|emb|CAQ15440.1|PTC7 protein phosphatase homolog (S. cerevisiae) [Danio rerio]	CAQ15440	9.89e-19	82	52.373	35	29
4338	Danio rerio	tetraspanin 7	1110	gi|195546853|ref|NP_001124290.1|tetraspanin-7 [Danio rerio] >gi|169145914|emb|CAQ14699.1| tetraspanin 7b [Danio rerio]	NP_001124290	2.72e-106	90	338.191	190	172
4359	Danio rerio	g patch domain containing 8	501	gi|189517232|ref|XP_693776.3|PREDICTED: hypothetical protein [Danio rerio]	XP_693776	1.43e-32	100	142.51	67	67
4367	Danio rerio	mitogen-activated protein kinase kinase kinase kinase 3	597	gi|189530524|ref|XP_001921635.1|PREDICTED: mitogen-activated protein kinase kinase kinase kinase 3 [Danio rerio]	XP_001921635	3.88e-83	98	311.227	160	158
4373	Danio rerio	erythrocyte membrane protein band (elliptocytosis rh-linked)	2075	gi|28201964|ref|NP_778259.1|erythrocyte membrane protein band 4.1 (elliptocytosis 1, RH-linked) [Danio rerio] >gi|22252698|gb|AAM94025.1| protein 4.1 [Danio rerio] >gi|190339412|gb|AAI62616.1| Erythrocyte membrane protein band 4.1 (elliptocytosis 1, RH-linked) [Danio rerio]	NP_778259	2.51e-09	39	68.9366	331	132
4381	Danio rerio	two pore segment channel 1	2312	gi|125815839|ref|XP_695923.2|PREDICTED: calcium channel, voltage-dependent, N type, alpha 1B subunit-like [Danio rerio] >gi|122891062|emb|CAM14442.1| novel protein similar to vertebrate two pore segment channel 1 (TPCN1) [Danio rerio]	XP_695923	0	87	958.748	657	574
4393	Danio rerio	coenzyme q10 homolog b ( cerevisiae)	2221	gi|62955467|ref|NP_001017747.1|coenzyme Q-binding protein COQ10 homolog B, mitochondrial precursor [Danio rerio] >gi|82178112|sp|Q567E6.1|CQ10B_DANRE RecName: Full=Coenzyme Q-binding protein COQ10 homolog B, mitochondrial; Flags: Precursor >gi|62202676|gb|AAH93204.1| Coenzyme Q10 homolog B (S. cerevisiae) [Danio rerio]	NP_001017747	3.4e-63	95	212.616	110	105
4407	Danio rerio	trna selenocysteine 1 associated protein 1	561	gi|157384980|ref|NP_001025137.2|tRNA selenocysteine 1-associated protein 1-like [Danio rerio]	NP_001025137	3.2e-38	98	161.77	78	77
4414	Danio rerio	fructose-bisphosphate aldolase a	3516	gi|51980261|gb|AAH81682.1|Tetraspanin 7b [Danio rerio]	AAH81682	7.28e-108	93	383.645	215	201
4417	Danio rerio	u4 u6 small nuclear ribonucleoprotein prp3	880	gi|141795605|gb|AAI39604.1|Prpf3 protein [Danio rerio]	AAI39604	8.18e-41	95	171.785	90	86
4435	Danio rerio	maltase- intestinal	811	gi|292629591|ref|XP_001919135.2|PREDICTED: maltase-glucoamylase-like [Danio rerio]	XP_001919135	5.83e-51	85	205.297	135	115
4444	Danio rerio	platelet-derived growth factor receptor-like	1983	gi|38541948|gb|AAH62835.1|Platelet-derived growth factor receptor-like [Danio rerio]	AAH62835	5.98e-162	85	575.859	366	313
4451	Danio rerio	zinc dhhc-type containing 20	2985	gi|189536767|ref|XP_001341243.2|PREDICTED: zinc finger, DHHC-type containing 2-like [Danio rerio]	XP_001341243	2.56e-126	83	272.707	171	143
4453	Danio rerio	nuclear rna export factor 1	1496	gi|189534068|ref|XP_001923961.1|PREDICTED: nuclear RNA export factor 1 [Danio rerio]	XP_001923961	5.01e-178	90	475.707	291	262
4455	Danio rerio	poly (adp-ribose) polymerase member 14	2837	gi|189523947|ref|XP_001332496.2|PREDICTED: hypothetical protein [Danio rerio]	XP_001332496	9.41e-81	51	162.54	332	172
4457	Danio rerio	slow myosin heavy chain 1	541	gi|190337436|gb|AAI63721.1|Slow myosin heavy chain 1 [Danio rerio]	AAI63721	2.42e-35	96	148.288	81	78
4464	Danio rerio	hypothetical loc561073	524	gi|192455648|ref|NP_001122178.1|hypothetical protein LOC561073 [Danio rerio] >gi|190338412|gb|AAI63461.1| Hypothetical LOC561073 [Danio rerio] >gi|190339916|gb|AAI63495.1| Hypothetical LOC561073 [Danio rerio]	NP_001122178	3.34e-05	62	46.2098	54	34
4474	Danio rerio	cleavage and polyadenylation specific factor 3-like	2658	gi|66472504|ref|NP_001018457.1|integrator complex subunit 11 [Danio rerio] >gi|82192739|sp|Q503E1.1|INT11_DANRE RecName: Full=Integrator complex subunit 11; Short=Int11; AltName: Full=Cleavage and polyadenylation-specific factor 3-like protein; Short=CPSF3-like protein >gi|63102425|gb|AAH95364.1| Zgc:110671 [Danio rerio]	NP_001018457	0	98	1110.52	564	554
4486	Danio rerio	myelin basic protein	2119	gi|189529457|ref|XP_001923611.1|PREDICTED: sb:cb183 [Danio rerio]	XP_001923611	1.31e-29	93	90.1225	45	42
4495	Danio rerio	ryanodine receptor 1b	934	gi|156523287|ref|NP_001096041.1|ryanodine receptor 1b (skeletal) [Danio rerio] >gi|152002444|dbj|BAF73476.1| ryanodine receptor 1b [Danio rerio]	NP_001096041	4.91e-134	95	473.011	269	256
4500	Danio rerio	atp-binding cassette sub-family d member 3	1012	gi|47087309|ref|NP_998647.1|ATP-binding cassette sub-family D member 3 [Danio rerio] >gi|27882317|gb|AAH44468.1| ATP-binding cassette, sub-family D (ALD), member 3a [Danio rerio]	NP_998647	4.55e-121	89	438.728	286	256
4507	Danio rerio	heavy polypeptide cardiac beta	874	gi|292618953|ref|XP_001335744.2|PREDICTED: myosin, heavy chain 7b [Danio rerio]	XP_001335744	4.51e-15	80	86.2705	61	49
4508	Danio rerio	fun14 domain containing 2	1729	gi|54400414|ref|NP_001005954.1|FUN14 domain-containing protein 2 [Danio rerio] >gi|53733919|gb|AAH83446.1| Zgc:103627 [Danio rerio]	NP_001005954	2.35e-18	88	98.5969	59	52
4509	Danio rerio	loc733342 protein	840	gi|82617538|ref|NP_001032303.1|hypothetical protein LOC552941 [Danio rerio] >gi|81097772|gb|AAI09475.1| Zgc:123096 [Danio rerio] >gi|157423611|gb|AAI53656.1| Zgc:123096 protein [Danio rerio]	NP_001032303	1.64e-71	73	171.785	164	120
4519	Danio rerio	synaptopodin 2-like b	1088	gi|125831509|ref|XP_001341280.1|PREDICTED: synaptopodin 2-like b [Danio rerio]	XP_001341280	0.000256	68	48.521	44	30
4530	Danio rerio	sorbin and sh3 domain containing 1	1761	gi|292620207|ref|XP_001342461.3|PREDICTED: novel protein similar to vertebrate sorbin and SH3 domain containing family [Danio rerio]	XP_001342461	2.45e-134	86	470.315	318	276
4550	Danio rerio	-related lipid transfer domain containing 13	543	gi|125838068|ref|XP_001340114.1|PREDICTED: im:7147988 [Danio rerio]	XP_001340114	2.94e-30	98	135.191	65	64
4556	Danio rerio	er lipid raft associated 2	1203	gi|190358429|ref|NP_001121887.1|erlin-2 [Danio rerio] >gi|251764685|sp|A3QK16.1|ERLN2_DANRE RecName: Full=Erlin-2; AltName: Full=Endoplasmic reticulum lipid raft-associated protein 2 >gi|126632434|emb|CAM56585.1| myxovirus (influenza virus) resistance C [Danio rerio]	NP_001121887	2.74e-143	97	410.994	222	216
4557	Danio rerio	acyl- synthetase family member 2	3086	gi|123914455|sp|Q0P4F7.1|ACSF2_DANRERecName: Full=Acyl-CoA synthetase family member 2, mitochondrial; Flags: Precursor >gi|112418669|gb|AAI22099.1| Acyl-CoA synthetase family member 2 [Danio rerio]	Q0P4F7	0	86	694.115	467	405
4563	Danio rerio	frizzled-related protein	541	gi|18858723|ref|NP_571018.1|frizzled-related protein [Danio rerio] >gi|4545254|gb|AAD22462.1|AF116853_1 fzb-1 [Danio rerio] >gi|169158710|emb|CAQ13348.1| frizzled-related protein [Danio rerio] >gi|190337158|gb|AAI62928.1| Frizzled-related protein [Danio rerio] >gi|190339624|gb|AAI62950.1| Frizzled-related protein [Danio rerio]	NP_571018	6.89e-16	82	87.4261	52	43
4572	Danio rerio	rho guanine nucleotide exchange factor 1	1816	gi|125995396|ref|NP_001075100.1|rho guanine nucleotide exchange factor (GEF) 1 [Danio rerio] >gi|124481582|gb|AAI33080.1| Rho guanine nucleotide exchange factor (GEF) 1 [Danio rerio] >gi|148726360|emb|CAN88382.1| rho guanine nucleotide exchange factor (GEF) 1 [Danio rerio]	NP_001075100	2.13e-17	63	95.5153	118	75
4583	Danio rerio	antigenic determinant of reca protein homolog	853	gi|55962358|emb|CAI11855.1|KIN, antigenic determinant of recA protein homolog (mouse) [Danio rerio]	CAI11855	1.01e-72	78	277.715	186	146
4584	Danio rerio	apolipoprotein b	443	gi|189530974|ref|XP_694827.3|PREDICTED: apolipoprotein B [Danio rerio]	XP_694827	1.34e-14	81	82.8037	59	48
4609	Danio rerio	at rich interactive domain 1c	1207	gi|181330478|ref|NP_001116706.1|lysine-specific demethylase 5C [Danio rerio] >gi|169154689|emb|CAQ13639.1| novel protein similar to vertebrate jumonji, AT rich interactive domain 1 protein family [Danio rerio]	NP_001116706	5.35e-70	96	209.534	121	117
4618	Danio rerio	phosphatidylinositol 4- alpha polypeptide	647	gi|77993310|ref|NP_001030144.1|phosphatidylinositol 4-kinase alpha [Danio rerio] >gi|62860900|gb|AAY16567.1| phosphatidylinositol 4-kinase III alpha [Danio rerio]	NP_001030144	2.09e-115	96	418.698	216	208
4619	Danio rerio	heavy neurofilament protein	1184	gi|292628387|ref|XP_001921638.2|PREDICTED: hypothetical protein [Danio rerio]	XP_001921638	7.88e-43	82	124.405	107	88
4620	Danio rerio	phosphatidic acid phosphatase type 2b	895	gi|189519384|ref|XP_001919561.1|PREDICTED: si:dkey-19f4.1 [Danio rerio]	XP_001919561	1.08e-96	93	357.451	197	184
4633	Danio rerio	solute carrier family member 2 (monocarboxylic acid transporter 8)	1458	gi|292629907|ref|XP_002667634.1|PREDICTED: monocarboxylate transporter 8-like, partial [Danio rerio]	XP_002667634	1.08e-94	76	228.409	176	135
4634	Danio rerio	anthrax toxin receptor 1	799	gi|125830338|ref|XP_692362.2|PREDICTED: anthrax toxin receptor 1 [Danio rerio]	XP_692362	1.76e-52	84	210.305	150	127
4637	Danio rerio	transmembrane phosphatase with tensin homology	1204	gi|193248592|dbj|BAG50379.1|voltage-sensing phosphoinositide phosphatase [Danio rerio]	BAG50379	9.23e-82	92	308.531	208	192
4638	Danio rerio	sh3 and cysteine rich domain 3	2981	gi|51011093|ref|NP_001003505.1|SH3 and cysteine-rich domain-containing protein 3 [Danio rerio] >gi|292617341|ref|XP_002663317.1| PREDICTED: SH3 and cysteine rich domain 3-like isoform 1 [Danio rerio] >gi|292617343|ref|XP_002663318.1| PREDICTED: SH3 and cysteine rich domain 3-like isoform 2 [Danio rerio] >gi|50417940|gb|AAH78395.1| SH3 and cysteine rich domain 3 [Danio rerio]	NP_001003505	1.17e-79	91	224.172	127	116
4642	Danio rerio	orf2-encoded protein	479	gi|77403694|dbj|BAE46429.1|ORF2-encoded protein [Danio rerio]	BAE46429	1.79e-21	60	104.375	131	79
4650	Danio rerio	arp1 actin-related protein 1 homolog centractin alpha	1381	gi|47087047|ref|NP_998537.1|beta-centractin [Danio rerio] >gi|28279767|gb|AAH46069.1| Zgc:56317 [Danio rerio] >gi|157888733|emb|CAP09356.1| novel protein (zgc:56317) [Danio rerio]	NP_998537	2.18e-166	92	365.155	208	192
4664	Danio rerio	synaptic 2	1757	gi|41152024|ref|NP_958456.1|trans-2,3-enoyl-CoA reductase [Danio rerio] >gi|31418870|gb|AAH53209.1| Glycoprotein, synaptic 2 [Danio rerio] >gi|182890338|gb|AAI64083.1| Gpsn2 protein [Danio rerio] >gi|220672878|emb|CAX14489.1| glycoprotein, synaptic 2 [Danio rerio]	NP_958456	2.45e-180	97	636.721	309	302
4669	Danio rerio	apolipoprotein b-100 precursor	438	gi|71834286|ref|NP_001025233.1|apolipoprotein B, like [Danio rerio] >gi|55251139|emb|CAH68927.1| novel protein similar to vertebrate apolipoprotein B (including Ag(x) antigen) (APOB) [Danio rerio]	NP_001025233	6.69e-19	66	97.0561	140	93
4683	Danio rerio	nadh-ubiquinone oxidoreductase 75 kda mitochondrial precursor	2676	gi|56090150|ref|NP_001007766.1|NADH-ubiquinone oxidoreductase 75 kDa subunit, mitochondrial [Danio rerio] >gi|55716039|gb|AAH85651.1| NADH dehydrogenase (ubiquinone) Fe-S protein 1 [Danio rerio]	NP_001007766	0	95	370.933	200	190
4691	Danio rerio	elongation factor-2 kinase	864	gi|57526536|ref|NP_001002740.1|eukaroytic elongation factor 2 kinase [Danio rerio] >gi|49903174|gb|AAH76410.1| Elongation factor-2 kinase [Danio rerio]	NP_001002740	3.17e-52	64	185.652	183	118
4692	Danio rerio	glutaminyl-trna synthetase	816	gi|169158812|emb|CAQ14131.1|glutaminyl-tRNA synthetase [Danio rerio]	CAQ14131	4.08e-28	85	129.413	84	72
4693	Danio rerio	glycogen debranching enzyme	1445	gi|292629216|ref|XP_696194.4|PREDICTED: amylo-1, 6-glucosidase, 4-alpha-glucanotransferase [Danio rerio]	XP_696194	6.71e-93	96	345.895	180	174
4703	Danio rerio	serine protease 27 precursor	2269	gi|57526000|ref|NP_001003526.1|hypothetical protein LOC554458 [Danio rerio] >gi|50418132|gb|AAH77104.1| Zgc:100868 [Danio rerio]	NP_001003526	1.89e-107	81	164.466	106	86
4704	Danio rerio	orf2-encoded protein	387	gi|77403694|dbj|BAE46429.1|ORF2-encoded protein [Danio rerio]	BAE46429	1.77e-19	73	98.9821	88	65
4719	Danio rerio	cathepsin a	2664	gi|169642688|gb|AAI60630.1|LOC792966 protein [Danio rerio]	AAI60630	0	87	741.495	445	390
4720	Danio rerio	heavy polypeptide cardiac alpha	909	gi|220672991|emb|CAX12653.1|myosin, heavy polypeptide 6, cardiac muscle, alpha [Danio rerio]	CAX12653	1.07e-62	90	244.202	221	200
4732	Danio rerio	sorting nexin-4	1627	gi|62122887|ref|NP_001014368.1|sorting nexin-4 [Danio rerio] >gi|61402848|gb|AAH91982.1| Sorting nexin 4 [Danio rerio] >gi|182890170|gb|AAI64735.1| Snx4 protein [Danio rerio]	NP_001014368	0	91	446.432	267	245
4739	Danio rerio	ankyrin repeat and socs box-containing 2	1934	gi|125846411|ref|XP_696390.2|PREDICTED: si:dkey-85n7.4 [Danio rerio]	XP_696390	2.67e-82	78	311.227	236	186
4740	Danio rerio	gc-rich sequence dna-binding factor homolog	1060	gi|302191675|ref|NP_001073652.2|GC-rich sequence DNA-binding factor homolog [Danio rerio]	NP_001073652	3.98e-124	87	404.06	257	225
4745	Danio rerio	g protein-coupled receptor kinase 5	589	gi|121582340|ref|NP_001073455.1|G protein-coupled receptor kinase 4 [Danio rerio] >gi|292609536|ref|XP_002660429.1| PREDICTED: G protein-coupled receptor kinase 4-like [Danio rerio] >gi|115313061|gb|AAI24214.1| Zgc:153020 [Danio rerio]	NP_001073455	3.48e-20	97	102.064	75	73
4748	Danio rerio	orf2-encoded protein	722	gi|77403694|dbj|BAE46429.1|ORF2-encoded protein [Danio rerio]	BAE46429	1.44e-20	63	103.99	141	89
4750	Danio rerio	citrate synthase	4865	gi|183986405|gb|AAI66040.1|Citrate synthase [Danio rerio]	AAI66040	0	95	459.144	249	239
4752	Danio rerio	set and mynd domain-containing protein 1	812	gi|88900471|ref|NP_001034725.1|SET and MYND domain-containing protein 1 [Danio rerio] >gi|84180543|gb|ABC54713.1| histone methyltransferase SmyD1a [Danio rerio]	NP_001034725	1.56e-120	87	436.417	264	232
4768	Danio rerio	phosphatidylinositol 3-kinase regulatory subunit alpha-like	995	gi|141795597|gb|AAI35014.1|LOC557176 protein [Danio rerio]	AAI35014	2.31e-100	75	324.709	270	204
4769	Danio rerio	retinal g protein coupled receptor	1045	gi|66773070|ref|NP_001019607.1|hypothetical protein LOC554142 [Danio rerio] >gi|63100532|gb|AAH95058.1| Zgc:109930 [Danio rerio] >gi|68262420|gb|AAH76161.2| Zgc:109930 [Danio rerio]	NP_001019607	1.65e-81	82	307.375	262	217
4791	Danio rerio	isocitrate dehydrogenase 3 (nad+) beta	800	gi|50344970|ref|NP_001002157.1|isocitrate dehydrogenase [NAD] subunit beta, mitochondrial [Danio rerio] >gi|47938820|gb|AAH71339.1| Zgc:86647 [Danio rerio]	NP_001002157	2.32e-129	96	465.692	265	256
4798	Danio rerio	novel protein	1489	gi|292629776|ref|XP_002667569.1|PREDICTED: ret finger protein-like [Danio rerio]	XP_002667569	1.68e-107	70	377.867	332	234
4803	Danio rerio	ras-related protein rab-27a	1679	gi|71834648|ref|NP_001025428.1|ras-related protein Rab-27A [Danio rerio] >gi|66910492|gb|AAH97191.1| Zgc:114135 [Danio rerio] >gi|94734456|emb|CAK04137.1| novel protein (zgc:114135) [Danio rerio]	NP_001025428	3.92e-103	89	380.178	224	201
4809	Danio rerio	polo-like kinase 3	612	gi|169154707|emb|CAQ14531.1|polo-like kinase 3 (Drosophila) [Danio rerio]	CAQ14531	1.89e-43	78	179.489	176	139
4815	Danio rerio	catenin delta-1	507	gi|292609897|ref|XP_684691.4|PREDICTED: hypothetical protein [Danio rerio]	XP_684691	1.34e-81	96	305.449	160	154
4817	Danio rerio	phosphatidylinositol glycan anchor class u	2496	gi|296785027|ref|NP_001171884.1|phosphatidylinositol glycan anchor biosynthesis class U protein [Danio rerio] >gi|295901443|dbj|BAJ07374.1| phosphatidylinositol glycan anchor biosynthesis classU [Danio rerio]	NP_001171884	0	94	693.345	435	411
4831	Danio rerio	rapunzel 4-like	1829	gi|292622668|ref|XP_002665060.1|PREDICTED: rapunzel 4-like [Danio rerio]	XP_002665060	9.34e-91	91	194.126	129	118
4838	Danio rerio	carnitine acetyltransferase	3264	gi|121583889|ref|NP_001073466.1|hypothetical protein LOC562075 [Danio rerio] >gi|116487965|gb|AAI25942.1| Zgc:154046 [Danio rerio] >gi|159569683|emb|CAP19472.1| novel protein similar to vertebrate carnitine acetyltransferase (CRAT, zgc:154046) [Danio rerio]	NP_001073466	0	85	513.072	333	284
4840	Danio rerio	squamous cell carcinoma antigen recognized by t cells	998	gi|50540414|ref|NP_001002673.1|U4/U6.U5 tri-snRNP-associated protein 1 [Danio rerio] >gi|49903277|gb|AAH76544.1| Squamous cell carcinoma antigen recognised by T cells [Danio rerio]	NP_001002673	3.08e-91	83	334.724	286	240
4851	Danio rerio	beta 1	903	gi|27545301|ref|NP_775382.1|laminin subunit beta-1 [Danio rerio] >gi|21538979|gb|AAM61767.1|AF468049_1 laminin beta 1 [Danio rerio]	NP_775382	7.35e-08	86	62.3882	36	31
4852	Danio rerio	signal transducing adaptor molecule (sh3 domain and itam motif) 1	782	gi|148725569|emb|CAN88232.1|signal transducing adaptor molecule (SH3 domain and ITAM motif) 1 [Danio rerio] >gi|148726373|emb|CAN88069.1| signal transducing adaptor molecule (SH3 domain and ITAM motif) 1 [Danio rerio]	CAN88232	9.09e-99	98	363.999	188	186
4853	Danio rerio	cdna sequence bc052484-like	1626	gi|189517286|ref|XP_001339505.2|PREDICTED: cDNA sequence BC052484-like [Danio rerio]	XP_001339505	2.52e-99	71	367.466	358	257
4854	Danio rerio	subfamily member 4	1312	gi|47086683|ref|NP_997842.1|dnaJ homolog subfamily C member 4 [Danio rerio] >gi|28838750|gb|AAH47848.1| Zgc:77513 [Danio rerio] >gi|45501379|gb|AAH67159.1| Zgc:77513 protein [Danio rerio]	NP_997842	1.56e-26	89	67.781	37	33
4855	Danio rerio	membrane-bound transcription factor site 1	2021	gi|94733115|emb|CAK04389.1|membrane-bound transcription factor protease, site 1 [Danio rerio] >gi|148726024|emb|CAN88262.1| membrane-bound transcription factor protease, site 1 [Danio rerio]	CAK04389	0	97	892.493	474	461
4856	Danio rerio	PREDICTED: hypothetical protein [Danio rerio]	984	gi|292612750|ref|XP_002661540.1|PREDICTED: hypothetical protein [Danio rerio]	XP_002661540	8.9e-10	43	46.2098	167	73
4865	Danio rerio	coiled-coil domain containing 11	661	gi|148540088|ref|NP_001038595.2|coiled-coil domain-containing protein 11 [Danio rerio] >gi|115313806|gb|AAI24261.1| Si:ch211-257i19.2 [Danio rerio]	NP_001038595	3.51e-28	77	129.028	159	124
4867	Danio rerio	swi snf matrix actin dependent regulator of subfamily member 1	2150	gi|38198635|ref|NP_938172.1|SWI/SNF-related matrix-associated actin-dependent regulator of chromatin subfamily D member 1 [Danio rerio] >gi|29387084|gb|AAH49347.1| SWI/SNF related, matrix associated, actin dependent regulator of chromatin, subfamily d, member 1 [Danio rerio] >gi|46249729|gb|AAH68407.1| Smarcd1 protein [Danio rerio] >gi|182889574|gb|AAI65365.1| Smarcd1 protein [Danio rerio]	NP_938172	1.83e-111	99	408.297	200	199
4870	Danio rerio	at rich interactive domain 2	1674	gi|189529939|ref|XP_001345885.2|PREDICTED: jumonji, AT rich interactive domain 2a [Danio rerio]	XP_001345885	4.43e-41	64	119.398	147	95
4872	Danio rerio	PREDICTED: hCG2038584-like [Danio rerio]	1878	gi|189517906|ref|XP_001333508.2|PREDICTED: hCG2038584-like [Danio rerio]	XP_001333508	1.89e-08	60	65.855	81	49
4881	Danio rerio	subfamily member a1	1170	gi|125813377|ref|XP_684799.2|PREDICTED: erythroblast membrane-associated protein-like [Danio rerio]	XP_684799	1.8e-50	57	204.527	287	164
4887	Danio rerio	kiaa1228 protein	1644	gi|189516151|ref|XP_698532.2|PREDICTED: extended synaptotagmin-like protein 1-like [Danio rerio]	XP_698532	1.3e-38	92	154.451	90	83
4893	Danio rerio	family with sequence similarity member a	1397	gi|57768874|ref|NP_001003606.1|hypothetical protein LOC445212 [Danio rerio] >gi|50418521|gb|AAH78262.1| Family with sequence similarity 49, member A [Danio rerio] >gi|94733331|emb|CAK03679.1| family with sequence similarity 49, member A [Danio rerio]	NP_001003606	6.72e-151	90	538.495	326	296
4900	Danio rerio	er degradation mannosidase alpha-like 3	2029	gi|189522387|ref|XP_688275.3|PREDICTED: ER degradation enhancer, mannosidase alpha-like 3 [Danio rerio]	XP_688275	2.46e-155	87	320.087	220	192
4904	Danio rerio	centromere protein v	1108	gi|169146688|emb|CAQ15540.1|novel protein similar to vertebrate proline rich 6 (PRR6) [Danio rerio]	CAQ15540	3.23e-62	88	243.432	133	118
4907	Danio rerio	cytoplasmic polyadenylation element binding protein 4	3632	gi|292625737|ref|XP_692001.4|PREDICTED: wu:fb09b10 [Danio rerio]	XP_692001	2.08e-97	90	362.459	195	176
4908	Danio rerio	v-crk sarcoma virus ct10 oncogene homolog -like	2590	gi|47087217|ref|NP_998703.1|crk-like protein [Danio rerio] >gi|34783745|gb|AAH56763.1| V-crk sarcoma virus CT10 oncogene homolog (avian)-like [Danio rerio] >gi|213625817|gb|AAI71398.1| V-crk sarcoma virus CT10 oncogene homolog (avian)-like [Danio rerio] >gi|213627468|gb|AAI71400.1| V-crk sarcoma virus CT10 oncogene homolog (avian)-like [Danio rerio]	NP_998703	6.7e-55	73	220.705	193	141
4910	Danio rerio	sorting nexin-1	3184	gi|190338601|gb|AAI63869.1|Snx1 protein [Danio rerio]	AAI63869	6.01e-77	93	294.278	184	172
4928	Danio rerio	mitogen-activated protein kinase 13	1926	gi|189522202|ref|XP_001337833.2|PREDICTED: im:7136778 [Danio rerio]	XP_001337833	6.78e-167	93	523.472	288	269
4932	Danio rerio	splicing arginine serine-rich 18	771	gi|139949019|ref|NP_001077306.1|splicing factor, arginine/serine-rich 18 [Danio rerio] >gi|134025855|gb|AAI34888.1| Sfrs18 protein [Danio rerio]	NP_001077306	1.36e-14	92	84.3445	50	46
4940	Danio rerio	dna repair protein xrcc1	1517	gi|292629628|ref|XP_002667489.1|PREDICTED: X-ray repair cross complementing protein 1-like [Danio rerio]	XP_002667489	5.55e-61	87	239.965	168	147
4946	Danio rerio	bridging integrator 2	1647	gi|41054227|ref|NP_956090.1|bridging integrator 2 [Danio rerio] >gi|27882320|gb|AAH44473.1| Bridging integrator 2b [Danio rerio]	NP_956090	2.38e-129	66	467.233	503	336
4972	Danio rerio	novel protein vertebrate pleckstrin homology-like family member 1	1452	gi|292621389|ref|XP_698830.4|PREDICTED: hypothetical protein [Danio rerio]	XP_698830	4.7e-86	91	323.168	183	168
4973	Danio rerio	zc3h11a protein	1615	gi|209413723|ref|NP_955980.2|zinc finger CCCH type containing 11A-like [Danio rerio]	NP_955980	1.89e-14	52	85.5001	197	104
4975	Danio rerio	adenomatous polyposis coli	2000	gi|219802769|ref|NP_001137312.1|adenomatosis polyposis coli [Danio rerio]	NP_001137312	1.53e-151	66	537.724	657	436
4986	Danio rerio	peptidylprolyl isomerase -like 4	1613	gi|190358439|ref|NP_001121802.1|peptidyl-prolyl cis-trans isomerase-like 4 [Danio rerio] >gi|148725211|emb|CAN88605.1| peptidylprolyl isomerase (cyclophilin)-like 4 [Danio rerio]	NP_001121802	0	95	383.259	221	211
4991	Danio rerio	myotubularin-related protein 12	2041	gi|165972477|ref|NP_001107085.1|myotubularin-related protein 12 [Danio rerio] >gi|166199425|sp|A2BGG1.1|MTMRC_DANRE RecName: Full=Myotubularin-related protein 12 >gi|123227936|emb|CAM15354.1| novel protein similar to vertebrate myotubularin related protein 12 (MTMR12) [Danio rerio]	NP_001107085	0	85	448.743	301	256
4993	Danio rerio	sarcolemmal membrane-associated protein	568	gi|116235424|ref|NP_001070722.1|sarcolemmal membrane-associated protein [Danio rerio] >gi|115528624|gb|AAI24764.1| Zgc:153887 [Danio rerio]	NP_001070722	2.43e-65	81	251.906	185	151
4996	Danio rerio	transcription elongation factor a 3	986	gi|45387785|ref|NP_991246.1|transcription elongation factor A protein 3 [Danio rerio] >gi|41107560|gb|AAH65444.1| Transcription elongation factor A (SII), 3 [Danio rerio]	NP_991246	4.75e-43	64	179.489	208	135
4998	Danio rerio	protein phosphatase regulatory subunit b delta isoform	1975	gi|56207787|emb|CAI21045.1|novel protein similar to vertebrate protein phosphatase 2, regulatory subunit B (B56), gamma isoform (PPP2R5C) [Danio rerio]	CAI21045	0	93	569.311	350	328
5003	Danio rerio	loc446941 protein	793	gi|68372438|ref|XP_693678.1|PREDICTED: es1 protein-like [Danio rerio]	XP_693678	1.98e-56	90	223.402	138	125
5012	Danio rerio	formin homology 2 domain containing 3	622	gi|189529697|ref|XP_699409.3|PREDICTED: dishevelled-associated activator of morphogenesis 1-like [Danio rerio]	XP_699409	7.14e-86	93	320.472	202	188
5019	Danio rerio	sorting nexin 3	815	gi|225543256|ref|NP_001139364.1|sorting nexin 12 isoform 3 [Danio rerio] >gi|124481598|gb|AAI33126.1| Snx12 protein [Danio rerio]	NP_001139364	5.39e-75	98	195.667	99	98
5026	Danio rerio	heavy polypeptide a	1874	gi|226823301|ref|NP_001005391.2|clathrin, heavy polypeptide a [Danio rerio]	NP_001005391	1.52e-58	79	232.261	155	123
5032	Danio rerio	poly (adp-ribose) polymerase member 14-like	812	gi|292618173|ref|XP_691115.4|PREDICTED: poly (ADP-ribose) polymerase family, member 14-like [Danio rerio]	XP_691115	9.72e-46	69	168.318	143	100
5035	Danio rerio	PREDICTED: hypothetical protein, partial [Danio rerio]	3015	gi|292616486|ref|XP_699111.4|PREDICTED: hypothetical protein, partial [Danio rerio]	XP_699111	2.6e-05	80	56.225	42	34
5040	Danio rerio	arrestin domain containing 1	705	gi|66911291|gb|AAH96962.1|Arrestin domain containing 1a [Danio rerio] >gi|182889920|gb|AAI65815.1| Arrdc1a protein [Danio rerio]	AAH96962	9.72e-67	86	257.299	169	146
5041	Danio rerio	ccr4-not transcription subunit 1	716	gi|121582322|ref|NP_001073420.1|CCR4-NOT transcription complex subunit 1 [Danio rerio] >gi|166216077|sp|A1A5H6.1|CNOT1_DANRE RecName: Full=CCR4-NOT transcription complex subunit 1; AltName: Full=CCR4-associated factor 1 >gi|118763670|gb|AAI28656.1| CCR4-NOT transcription complex, subunit 1 [Danio rerio]	NP_001073420	4.06e-93	82	192.971	134	111
5044	Danio rerio	transposable element tcb1 transposase	2325	gi|189524007|ref|XP_692597.3|PREDICTED: hypothetical protein [Danio rerio]	XP_692597	4.09e-32	59	135.961	194	115
5047	Danio rerio	peroxisome proliferator-activated receptor coactivator 1 alpha-like	2743	gi|292620777|ref|XP_002664442.1|PREDICTED: peroxisome proliferator-activated receptor gamma, coactivator 1 alpha-like [Danio rerio]	XP_002664442	2.17e-80	63	214.157	266	170
5049	Danio rerio	pre-mrna-splicing factor isy1 homolog	1314	gi|134133311|ref|NP_001077032.1|pre-mRNA-splicing factor ISY1 homolog [Danio rerio] >gi|133777418|gb|AAI15266.1| Rab43 protein [Danio rerio]	NP_001077032	2.28e-125	96	363.229	190	183
5054	Danio rerio	autosomal dominant 5	736	gi|50080168|ref|NP_001001947.1|deafness, autosomal dominant 5 [Danio rerio] >gi|47524511|gb|AAT34989.1| Dfna5 [Danio rerio] >gi|49258158|gb|AAH74049.1| Deafness, autosomal dominant 5 [Danio rerio]	NP_001001947	6.27e-06	58	42.743	60	35
5063	Danio rerio	PREDICTED: hypothetical protein LOC335368 [Danio rerio]	1346	gi|292617709|ref|XP_002663440.1|PREDICTED: hypothetical protein LOC335368 [Danio rerio]	XP_002663440	7.9e-08	65	63.1586	72	47
5066	Danio rerio	splicing arginine serine-rich 6	1676	gi|157888755|emb|CAP09559.1|splicing factor, arginine/serine-rich 6 [Danio rerio]	CAP09559	3.46e-68	84	193.741	138	117
5070	Danio rerio	nucleotide-binding oligomerization domain containing 2-like	2885	gi|292627348|ref|XP_001336197.3|PREDICTED: si:ch211-278p9.4 [Danio rerio]	XP_001336197	0	71	530.791	565	403
5073	Danio rerio	dna-damage-inducible transcript 4	1126	gi|41056183|ref|NP_956401.1|DNA damage-inducible transcript 4 protein [Danio rerio] >gi|82188193|sp|Q7T346.1|DDIT4_DANRE RecName: Full=DNA damage-inducible transcript 4 protein >gi|31419281|gb|AAH53258.1| Zgc:64114 [Danio rerio]	NP_956401	2.1e-25	78	71.2478	46	36
5082	Danio rerio	interferon-induced very large gtpase 1-like	2767	gi|189521232|ref|XP_684086.3|PREDICTED: very large inducible GTPase-1-like [Danio rerio]	XP_684086	0	80	379.407	282	227
5086	Danio rerio	cop9 constitutive photomorphogenic homolog subunit 2	1662	gi|50344764|ref|NP_001002055.1|COP9 signalosome complex subunit 2 [Danio rerio] >gi|55976411|sp|Q6IQT4.1|CSN2_DANRE RecName: Full=COP9 signalosome complex subunit 2; Short=Signalosome subunit 2 >gi|48735154|gb|AAH71320.1| COP9 constitutive photomorphogenic homolog subunit 2 (Arabidopsis) [Danio rerio]	NP_001002055	0	99	812.757	416	412
5088	Danio rerio	unconventional snare in the er 1 homolog	1308	gi|94734446|emb|CAK11138.1|novel protein (zgc:56402) [Danio rerio]	CAK11138	5.71e-72	69	276.174	269	187
5089	Danio rerio	mitogen-activated protein kinase kinase kinase 14	1935	gi|125991750|ref|NP_001018615.2|hypothetical protein LOC553945 [Danio rerio] >gi|124481647|gb|AAI33114.1| Si:ch211-22i13.2 [Danio rerio]	NP_001018615	1.18e-05	61	56.6102	136	83
5097	Danio rerio	lymphoid-restricted membrane protein	1424	gi|292612517|ref|XP_002661431.1|PREDICTED: lymphoid-restricted membrane protein [Danio rerio] >gi|148725329|emb|CAI20727.2| novel protein similar to vertebrate lymphoid-restricted membrane protein (LRMP) [Danio rerio]	XP_002661431	2.73e-14	70	84.7297	121	85
5098	Danio rerio	chromosome 14 open reading frame 131	1998	gi|125842183|ref|XP_695258.2|PREDICTED: wu:fe11g03 [Danio rerio] >gi|292611507|ref|XP_002661112.1| PREDICTED: zinc finger protein 839-like [Danio rerio]	XP_695258	7.28e-71	56	149.443	320	181
5108	Danio rerio	dihydropyrimidine dehydrogenase	2511	gi|47086253|ref|NP_998058.1|dihydropyrimidine dehydrogenase [NADP+] [Danio rerio] >gi|82185925|sp|Q6NYG8.1|DPYD_DANRE RecName: Full=Dihydropyrimidine dehydrogenase [NADP+]; Short=DHPDHase; Short=DPD; AltName: Full=Dihydrothymine dehydrogenase; AltName: Full=Dihydrouracil dehydrogenase >gi|42793999|gb|AAH66602.1| Dihydropyrimidine dehydrogenase [Danio rerio]	NP_998058	5.66e-168	88	596.275	353	311
5110	Danio rerio	malonyl- decarboxylase	819	gi|147899815|ref|NP_001082972.1|malonyl-CoA decarboxylase, mitochondrial [Danio rerio] >gi|126631381|gb|AAI34179.1| Zgc:162977 protein [Danio rerio]	NP_001082972	1.3e-90	83	337.035	236	197
5113	Danio rerio	kinesin family member 5b	1023	gi|292610977|ref|XP_691912.4|PREDICTED: kinesin family member 5B, a, partial [Danio rerio]	XP_691912	1.99e-172	96	609.372	340	328
5117	Danio rerio	transcription factor 12	443	gi|289547735|ref|NP_001166154.1|transcription factor E2-alpha [Danio rerio] >gi|169642538|gb|AAI60651.1| Zgc:113045 protein [Danio rerio]	NP_001166154	9.27e-24	90	113.235	66	60
5130	Danio rerio	senp6 protein	858	gi|292624503|ref|XP_002665676.1|PREDICTED: hypothetical protein, partial [Danio rerio]	XP_002665676	7.65e-36	62	155.221	237	147
5131	Danio rerio	rna binding motif protein 12b	1533	gi|292622116|ref|XP_002664882.1|PREDICTED: RNA binding motif protein 12-like [Danio rerio]	XP_002664882	1.76e-104	67	209.534	237	159
5135	Danio rerio	polypeptide n-acetylgalactosaminyltransferase 8-like	476	gi|292628149|ref|XP_696923.4|PREDICTED: polypeptide N-acetylgalactosaminyltransferase 8-like [Danio rerio]	XP_696923	3.99e-05	60	44.669	56	34
5136	Danio rerio	n-acetyltransferase 10	2198	gi|148725990|emb|CAN88420.1|N-acetyltransferase 10 [Danio rerio]	CAN88420	1.15e-52	93	213.001	129	121
5140	Danio rerio	dihydrodipicolinate synthase- mitochondrial precursor	1797	gi|47086297|ref|NP_998035.1|dihydrodipicolinate synthase-like, mitochondrial precursor [Danio rerio] >gi|82185889|sp|Q6NY77.1|DAPAL_DANRE RecName: Full=Dihydrodipicolinate synthase-like, mitochondrial; Short=DHDPS-like protein; Flags: Precursor >gi|44890530|gb|AAH66708.1| Zgc:77082 [Danio rerio]	NP_998035	4.12e-67	57	198.749	278	161
5141	Danio rerio	tubulin tyrosine ligase-like member 9	810	gi|189535807|ref|XP_684786.3|PREDICTED: si:dkey-211h10.2 [Danio rerio]	XP_684786	1.58e-64	86	250.366	155	134
5146	Danio rerio	oxoglutarate (alpha-ketoglutarate) dehydrogenase	3384	gi|254028264|ref|NP_957073.2|oxoglutarate (alpha-ketoglutarate) dehydrogenase (lipoamide) [Danio rerio]	NP_957073	0	94	627.476	329	312
5147	Danio rerio	dead (asp-glu-ala-asp) box polypeptide 6	1082	gi|125839926|ref|XP_001340860.1|PREDICTED: wu:fk48d07 [Danio rerio]	XP_001340860	1.03e-81	96	308.145	162	157
5148	Danio rerio	member ras oncogene family	1438	gi|41393075|ref|NP_958862.1|ras-related protein Rab-2A [Danio rerio] >gi|27881912|gb|AAH44459.1| RAB2A, member RAS oncogene family [Danio rerio] >gi|169158978|emb|CAQ14700.1| RAB2, member RAS oncogene family [Danio rerio] >gi|182891762|gb|AAI65141.1| Rab2a protein [Danio rerio]	NP_958862	1.24e-14	95	85.8853	45	43
5149	Danio rerio	ras p21 protein activator (gtpase activating protein) 1	2409	gi|125817143|ref|XP_001342009.1|PREDICTED: RAS p21 protein activator 1 [Danio rerio]	XP_001342009	0	88	595.119	364	321
5154	Danio rerio	class type 11c	2038	gi|292620840|ref|XP_002664465.1|PREDICTED: ATPase, Class VI, type 11C [Danio rerio]	XP_002664465	0	92	694.501	403	373
5157	Danio rerio	nck-associated protein 1	558	gi|212549761|ref|NP_001131137.1|nck-associated protein 1 [Danio rerio]	NP_001131137	2.36e-65	98	251.906	129	127
5163	Danio rerio	leucine rich repeat containing 67	483	gi|50345064|ref|NP_001002202.1|leucine-rich repeat-containing protein 67 [Danio rerio] >gi|82236613|sp|Q6GQN5.1|LRC67_DANRE RecName: Full=Leucine-rich repeat-containing protein 67 >gi|49117787|gb|AAH72707.1| Leucine rich repeat containing 67 [Danio rerio]	NP_001002202	1.09e-25	83	116.701	78	65
5166	Danio rerio	7-alpha-hydroxycholest-4-en-3-one 12-alpha-hydroxylase-like	946	gi|52219020|ref|NP_001004587.1|hypothetical protein LOC447848 [Danio rerio] >gi|51859261|gb|AAH81623.1| Zgc:92214 [Danio rerio]	NP_001004587	7.2e-40	90	116.701	63	57
5171	Danio rerio	mannose- 1	1429	gi|292625219|ref|XP_688661.4|PREDICTED: lectin, mannose-binding, 1 [Danio rerio]	XP_688661	0	89	639.802	384	344
5174	Danio rerio	heavy polypeptide cardiac beta	630	gi|292618953|ref|XP_001335744.2|PREDICTED: myosin, heavy chain 7b [Danio rerio]	XP_001335744	8.83e-29	84	64.6994	39	33
5180	Danio rerio	morc family cw-type zinc finger 2	528	gi|51571927|ref|NP_001003994.1|MORC family CW-type zinc finger 2 [Danio rerio] >gi|51329843|gb|AAH80267.1| MORC family CW-type zinc finger 2 [Danio rerio]	NP_001003994	6.51e-42	100	135.576	67	67
5195	Danio rerio	ectonucleoside triphosphate diphosphohydrolase 4	2277	gi|50539906|ref|NP_001002419.1|ectonucleoside triphosphate diphosphohydrolase 4 [Danio rerio] >gi|49900628|gb|AAH76152.1| Zgc:92668 [Danio rerio]	NP_001002419	7.22e-132	91	334.724	186	171
5198	Danio rerio	coenzyme q4 homolog	1336	gi|123209859|emb|CAM15135.1|novel protein similar to vertebrate coenzyme Q4 homolog (S. cerevisiae) (COQ4) [Danio rerio]	CAM15135	9.48e-38	86	162.54	105	91
5199	Danio rerio	transmembrane protein 222	721	gi|292624181|ref|XP_002665563.1|PREDICTED: hypothetical protein [Danio rerio]	XP_002665563	1.24e-96	88	356.681	199	177
5233	Danio rerio	cdc42 small effector 1	1490	gi|41056041|ref|NP_956354.1|CDC42 small effector protein 1 [Danio rerio] >gi|82187384|sp|Q6TEL3.1|C42S1_DANRE RecName: Full=CDC42 small effector protein 1 >gi|37682173|gb|AAQ98013.1| small protein effector 1 of Cdc42 [Danio rerio] >gi|55777268|gb|AAH44443.1| CDC42 small effector 1 [Danio rerio] >gi|157888617|emb|CAP09598.1| novel protein (wu:fa55c04) [Danio rerio]	NP_956354	1.44e-21	90	108.997	75	68
5235	Danio rerio	ubiquitin associated domain containing 1	879	gi|167560878|ref|NP_001103753.2|ubiquitin-associated domain-containing protein 1 [Danio rerio] >gi|160773464|gb|AAI55334.1| Si:dkey-1o2.1 protein [Danio rerio]	NP_001103753	2.69e-76	89	289.656	194	174
5238	Danio rerio	chromosome 7 open reading frame 59	1890	gi|56207501|emb|CAI20698.1|novel transcript [Danio rerio]	CAI20698	1.07e-43	90	182.956	107	97
5251	Danio rerio	myomesin member 3	661	gi|292629526|ref|XP_001921065.2|PREDICTED: myomesin family, member 3 [Danio rerio]	XP_001921065	4.43e-31	76	138.658	118	90
5256	Danio rerio	desmoglein 2	1132	gi|292624600|ref|XP_002665713.1|PREDICTED: si:dkeyp-51f12.6 [Danio rerio]	XP_002665713	1.38e-108	74	397.512	318	236
5272	Danio rerio	pancreatic progenitor cell differentiation and proliferation factor	1118	gi|41152388|ref|NP_956302.1|pancreatic progenitor cell differentiation and proliferation factor B [Danio rerio] >gi|82186897|sp|Q6PBI2.1|PDPFB_DANRE RecName: Full=Pancreatic progenitor cell differentiation and proliferation factor B; AltName: Full=Exocrine differentiation and proliferation factor B >gi|37590414|gb|AAH59699.1| C20orf149 homolog (H. sapiens), b [Danio rerio]	NP_956302	1.81e-28	88	131.339	109	96
5273	Danio rerio	eukaryotic translation initiation factor 4 2	370	gi|62122748|ref|NP_001014311.1|eukaryotic translation initiation factor 4, gamma 2a [Danio rerio] >gi|57157219|dbj|BAD83639.1| eIF4G-related protein NAT1A [Danio rerio]	NP_001014311	3.08e-35	91	151.369	84	77
5280	Danio rerio	ubiquitin domain containing 1	1264	gi|71834666|ref|NP_001025436.1|ubiquitin domain-containing protein 1 [Danio rerio] >gi|82226005|sp|Q4V8W7.1|UBTD1_DANRE RecName: Full=Ubiquitin domain-containing protein 1 >gi|66911369|gb|AAH97167.1| Zgc:114107 [Danio rerio]	NP_001025436	4.71e-80	92	189.504	107	99
5285	Danio rerio	protocadherin 1 gamma 2	2939	gi|66773244|ref|NP_001019356.1|protocadherin 2 gamma 13 [Danio rerio] >gi|51557419|gb|AAU06396.1| protocadherin cluster 2 gamma 13 [Danio rerio]	NP_001019356	3.26e-64	68	172.94	194	132
5290	Danio rerio	spinster homolog 1	1861	gi|24119224|ref|NP_705949.1|protein spinster homolog 1 [Danio rerio] >gi|18448989|gb|AAL69987.1|AF465772_1 not really started [Danio rerio]	NP_705949	1.22e-99	91	319.316	195	179
5298	Danio rerio	o-linked n-acetylglucosamine transferase (udp-n-acetylglucosamine:polypeptide-n-acetylglucosaminyl transferase)	1120	gi|66347873|ref|NP_001018115.1|O-linked N-acetylglucosamine transferase isoform 2 [Danio rerio] >gi|56967374|gb|AAW31871.1| O-GlcNAc transferase variant 2 [Danio rerio]	NP_001018115	7.5e-91	99	338.576	169	168
5302	Danio rerio	plexin c1	2523	gi|189518155|ref|XP_690759.3|PREDICTED: plexin C1 [Danio rerio]	XP_690759	0	82	367.081	273	224
5323	Danio rerio	isocitrate dehydrogenase 3 (nad+) gamma	1423	gi|62955395|ref|NP_001017713.1|isocitrate dehydrogenase 3 (NAD+) gamma [Danio rerio] >gi|62204918|gb|AAH93253.1| Isocitrate dehydrogenase 3 (NAD+) gamma [Danio rerio]	NP_001017713	6.01e-33	92	130.954	75	69
5330	Danio rerio	rho gtpase activating protein 12	1207	gi|41152161|ref|NP_957168.1|rho GTPase-activating protein 12 [Danio rerio] >gi|38649292|gb|AAH63321.1| Rho GTPase activating protein 12 [Danio rerio]	NP_957168	3.82e-158	89	422.55	257	231
5331	Danio rerio	phosphoinositide-3- delta polypeptide	1341	gi|41055186|ref|NP_957493.1|phosphatidylinositol-4,5-bisphosphate 3-kinase catalytic subunit delta isoform [Danio rerio] >gi|32766281|gb|AAH54896.1| Phosphoinositide-3-kinase, catalytic, delta polypeptide [Danio rerio]	NP_957493	6.85e-145	82	518.464	375	309
5335	Danio rerio	sh3-domain kinase binding protein 1	1184	gi|292627656|ref|XP_002666707.1|PREDICTED: SH3 domain-containing kinase-binding protein 1-like [Danio rerio]	XP_002666707	9.45e-23	55	112.464	220	121
5354	Danio rerio	type xxviii-like	1337	gi|292624276|ref|XP_002665574.1|PREDICTED: collagen, type XXVIII, alpha 1 [Danio rerio] >gi|225310547|emb|CAQ19234.1| collagen type XXVIII alpha 1 c precursor [Danio rerio]	XP_002665574	7.39e-12	71	50.0618	42	30
5358	Danio rerio	atp-binding sub-family d member 3	1441	gi|47087309|ref|NP_998647.1|ATP-binding cassette sub-family D member 3 [Danio rerio] >gi|27882317|gb|AAH44468.1| ATP-binding cassette, sub-family D (ALD), member 3a [Danio rerio]	NP_998647	5.05e-141	94	505.753	276	261
5363	Danio rerio	formin binding protein 1	564	gi|181329890|ref|NP_001116716.1|formin-binding protein 1 [Danio rerio] >gi|169158269|emb|CAQ14399.1| novel protein similar to vertebrate formin binding protein 1 (FNBP1) [Danio rerio]	NP_001116716	1.67e-42	95	176.022	95	91
5364	Danio rerio	protein fam91a1-like	1214	gi|41055444|ref|NP_956735.1|hypothetical protein LOC393413 [Danio rerio] >gi|142984904|sp|Q6TEP1.2|F91A1_DANRE RecName: Full=Protein FAM91A1 >gi|32822833|gb|AAH54922.1| Family with sequence similarity 91, member A1 [Danio rerio] >gi|94732836|emb|CAK11119.1| family with sequence similarity 91, member A1 [Danio rerio]	NP_956735	1.6e-116	97	374.4	192	187
5370	Danio rerio	subfamily member 14	823	gi|165972375|ref|NP_001107060.1|dnaJ homolog subfamily C member 18 [Danio rerio] >gi|159155644|gb|AAI54602.1| Dnajc18 protein [Danio rerio] >gi|213624681|gb|AAI71432.1| DnaJ (Hsp40) homolog, subfamily C, member 18 [Danio rerio] >gi|213624683|gb|AAI71434.1| DnaJ (Hsp40) homolog, subfamily C, member 18 [Danio rerio]	NP_001107060	7.42e-33	89	102.449	65	58
5380	Danio rerio	conserved domain protein	2097	gi|205830373|ref|NP_001128608.1|hypothetical protein LOC799552 [Danio rerio] >gi|197245610|gb|AAI68508.1| LOC799552 protein [Danio rerio]	NP_001128608	2.22e-29	48	135.576	298	144
5381	Danio rerio	phosphatidylinositol glycan anchor class k	1540	gi|50344954|ref|NP_001002149.1|GPI-anchor transamidase [Danio rerio] >gi|47939369|gb|AAH71379.1| Phosphatidylinositol glycan, class K [Danio rerio] >gi|148725384|emb|CAN88474.1| phosphatidylinositol glycan, class K [Danio rerio]	NP_001002149	1.92e-109	92	400.979	226	208
5389	Danio rerio	low density lipoprotein receptor-related protein associated protein 1	380	gi|122890751|emb|CAM13362.1|low density lipoprotein receptor-related protein associated protein 1 [Danio rerio]	CAM13362	8.57e-30	80	133.265	92	74
5393	Danio rerio	leucine rich repeat containing 29	615	gi|189537321|ref|XP_001339819.2|PREDICTED: wu:fk91e06 [Danio rerio]	XP_001339819	8.85e-18	78	75.485	52	41
5395	Danio rerio	chromosome 2 open reading frame 24	925	gi|220675949|emb|CAX14430.1|novel protein (zgc:55857) [Danio rerio]	CAX14430	1.4e-118	92	430.254	246	227
5413	Danio rerio	dimethylglycine dehydrogenase	1174	gi|161612168|gb|AAI55631.1|Dmgdh protein [Danio rerio]	AAI55631	1.3e-175	91	486.878	264	242
5418	Danio rerio	mucin subtype tracheobronchial-like	959	gi|292616510|ref|XP_001919512.2|PREDICTED: mucin 5, subtype B, tracheobronchial-like [Danio rerio] >gi|292616544|ref|XP_002663073.1| PREDICTED: mucin 5, subtype B, tracheobronchial-like [Danio rerio]	XP_001919512	1.53e-99	78	367.081	283	223
5426	Danio rerio	nadph oxidase organizer 1	985	gi|117606165|ref|NP_001071052.1|hypothetical protein LOC572245 [Danio rerio] >gi|115313155|gb|AAI24173.1| Zgc:152911 [Danio rerio]	NP_001071052	5.97e-62	77	242.276	198	154
5427	Danio rerio	aarf domain containing kinase 5	524	gi|220673332|emb|CAX12728.1|novel protein similar to vertebrate aarF domain containing kinase 5 (ADCK5) [Danio rerio]	CAX12728	1.13e-41	73	172.94	154	113
5436	Danio rerio	rhesus blood group-associated glycoprotein	2424	gi|55251170|emb|CAH68933.1|Rhesus blood group-associated glycoprotein [Danio rerio] >gi|166796355|gb|AAI59237.1| Rhesus blood group-associated glycoprotein [Danio rerio] >gi|190338646|gb|AAI62529.1| Rhesus blood group-associated glycoprotein [Danio rerio] >gi|190339320|gb|AAI62203.1| Rhesus blood group-associated glycoprotein [Danio rerio]	CAH68933	9.18e-06	81	43.8986	37	30
5446	Danio rerio	acss2 protein	386	gi|120538206|gb|AAI29437.1|LOC560020 protein [Danio rerio]	AAI29437	1.46e-28	96	92.4337	53	51
5453	Danio rerio	solute carrier family 24 (sodium potassium calcium exchanger) member 4 isoform 1	474	gi|62955513|ref|NP_001017770.1|sodium/potassium/calcium exchanger 4 [Danio rerio] >gi|62202667|gb|AAH93185.1| Zgc:112072 [Danio rerio]	NP_001017770	9.36e-64	91	238.424	145	132
5458	Danio rerio	n-acetyltransferase c7orf52-like	629	gi|125820897|ref|XP_001342856.1|PREDICTED: hypothetical protein [Danio rerio]	XP_001342856	5.82e-11	74	71.633	58	43
5467	Danio rerio	selenoprotein 2a	749	gi|35903099|ref|NP_919398.1|selenoprotein W, 2a [Danio rerio] >gi|29165352|gb|AAO65270.1| selenoprotein W2a [Danio rerio] >gi|190336738|gb|AAI62535.1| Selenoprotein W, 2a [Danio rerio] >gi|190336746|gb|AAI62538.1| Selenoprotein W, 2a [Danio rerio]	NP_919398	2.37e-36	95	148.288	82	78
5470	Danio rerio	cystinosin	508	gi|66472608|ref|NP_001018407.1|cystinosin [Danio rerio] >gi|63102145|gb|AAH95197.1| Cystinosis, nephropathic [Danio rerio]	NP_001018407	1.04e-41	72	172.94	152	110
5478	Danio rerio	Zgc:109744 [Danio rerio]	1877	gi|71534073|gb|AAH99981.1|Zgc:109744 [Danio rerio]	AAH99981	1.43e-40	61	172.555	196	120
5480	Danio rerio	sarcoma amplified sequence	2663	gi|62900859|sp|Q7ZUB3.2|TSN31_DANRERecName: Full=Tetraspanin-31; Short=Tspan-31; AltName: Full=Sarcoma-amplified sequence homolog >gi|37681933|gb|AAQ97844.1| sarcoma amplified sequence [Danio rerio]	Q7ZUB3	8.18e-56	80	223.787	187	151
5484	Danio rerio	zinc finger protein 53	744	gi|156914813|gb|AAI52567.1|Zgc:171318 protein [Danio rerio]	AAI52567	4.23e-18	54	95.9005	137	75
5487	Danio rerio	zinc finger	661	gi|125806365|ref|XP_001344986.1|PREDICTED: zinc finger protein-like [Danio rerio] >gi|292613613|ref|XP_001345644.3| PREDICTED: zinc finger protein-like [Danio rerio]	XP_001344986	9.01e-11	73	70.0922	64	47
5494	Danio rerio	myosin light chain kinase	2019	gi|190337782|gb|AAI63913.1|Myosin, light chain kinase [Danio rerio]	AAI63913	0	94	526.168	296	279
5502	Danio rerio	mitogen-activated protein kinase kinase kinase mlt-like	948	gi|292614588|ref|XP_002662319.1|PREDICTED: hypothetical protein, partial [Danio rerio]	XP_002662319	2.18e-94	89	240.736	166	148
5503	Danio rerio	t-cell homeobox 1	1724	gi|25092682|ref|NP_739571.1|T-cell leukemia homeobox protein 1 [Danio rerio] >gi|22086275|gb|AAM90622.1|AF398517_1 homeobox protein Hox11 [Danio rerio] >gi|37606033|emb|CAE50907.1| T-cell leukemia, homeobox 1 [Danio rerio] >gi|37606068|emb|CAE49441.1| T-cell leukemia, homeobox 1 [Danio rerio] >gi|122891179|emb|CAM12933.1| T-cell leukemia, homeobox 1 [Danio rerio] >gi|190336650|gb|AAI62115.1| T-ce…	NP_739571	1.61e-67	73	261.922	301	220
5511	Danio rerio	novel protein	816	gi|169259814|ref|NP_001108576.1|hypothetical protein LOC100141487 [Danio rerio] >gi|134054354|emb|CAM73171.1| unnamed protein product [Danio rerio]	NP_001108576	1.23e-24	52	117.857	192	100
5520	Danio rerio	adp-ribosylation factor-like 6 interacting protein 2	1883	gi|220677982|emb|CAX14762.1|ADP-ribosylation factor-like 6 interacting protein 2 [Danio rerio]	CAX14762	0	82	733.021	508	419
5522	Danio rerio	novel protein	424	gi|94732300|emb|CAK04940.1|novel protein [Danio rerio]	CAK04940	5.07e-14	65	80.8777	93	61
5530	Danio rerio	two pore calcium channel protein 2	1495	gi|118150424|ref|NP_001071190.1|two pore calcium channel protein 2 [Danio rerio] >gi|125991220|sp|A0JMD4.1|TPC2_DANRE RecName: Full=Two pore calcium channel protein 2; AltName: Full=Voltage-dependent calcium channel protein TPC2 >gi|116487858|gb|AAI25834.1| Zgc:152898 [Danio rerio]	NP_001071190	6.17e-139	81	275.789	211	171
5536	Danio rerio	equilibrative nucleoside transporter 1	1020	gi|71834498|ref|NP_001025348.1|equilibrative nucleoside transporter 1 [Danio rerio] >gi|66910325|gb|AAH96920.1| Zgc:113383 [Danio rerio]	NP_001025348	1.29e-147	85	526.939	343	293
5542	Danio rerio	tsukushin precursor	2171	gi|62122375|dbj|BAD93182.1|Tsukushi [Danio rerio]	BAD93182	1.12e-116	79	425.631	331	263
5544	Danio rerio	leucine-rich repeat-containing protein 68	1984	gi|122114632|ref|NP_001073636.1|leucine-rich repeat-containing protein 68 [Danio rerio] >gi|123888244|sp|Q1L994.1|LRC68_DANRE RecName: Full=Leucine-rich repeat-containing protein 68 >gi|94733694|emb|CAK04639.1| novel protein [Danio rerio]	NP_001073636	2.06e-37	57	162.155	283	164
5553	Danio rerio	novel protein vertebrate sialidase 1 (lysosomal sialidase)	2644	gi|113678435|ref|NP_001038374.1|sialidase-1 [Danio rerio] >gi|94733404|emb|CAK04566.1| novel protein similar to vertebrate sialidase 1 (lysosomal sialidase) (NEU1) [Danio rerio] >gi|126632075|gb|AAI33833.1| Neuraminidase 1 [Danio rerio]	NP_001038374	1.75e-11	80	59.6918	40	32
5561	Danio rerio	erythroblast membrane-associated	895	gi|125813377|ref|XP_684799.2|PREDICTED: erythroblast membrane-associated protein-like [Danio rerio]	XP_684799	7.49e-88	79	314.694	214	170
5572	Danio rerio	2-acylglycerol o-acyltransferase 1	1701	gi|169790882|ref|NP_001116095.1|2-acylglycerol O-acyltransferase 1 [Danio rerio] >gi|166796854|gb|AAI59111.1| Zgc:171525 protein [Danio rerio]	NP_001116095	1.72e-130	89	471.085	286	255
5576	Danio rerio	poly	2162	gi|189523475|ref|XP_001340167.2|PREDICTED: si:ch211-219a4.6 [Danio rerio]	XP_001340167	5.65e-36	72	157.532	148	107
5577	Danio rerio	ctd (carboxy-terminal rna polymerase polypeptide a) small phosphatase like 2	1133	gi|117606236|ref|NP_001071012.1|CTD small phosphatase-like protein 2-A [Danio rerio] >gi|123884286|sp|Q08BB5.1|CTL2A_DANRE RecName: Full=CTD small phosphatase-like protein 2-A; Short=CTDSP-like 2-A >gi|115528634|gb|AAI24795.1| Zgc:154017 [Danio rerio]	NP_001071012	4.85e-45	100	186.422	91	91
5578	Danio rerio	methyl- binding domain protein 1	1359	gi|146187002|gb|AAI39876.1|Mbd1 protein [Danio rerio]	AAI39876	6.01e-32	54	104.375	191	104
5584	Danio rerio	zinc finger protein 346	627	gi|126215530|ref|NP_001075218.1|zinc finger protein 346 [Danio rerio] >gi|205831219|sp|A2RV29.1|ZN346_DANRE RecName: Full=Zinc finger protein 346; AltName: Full=Just another zinc finger protein; Short=Protein jaz >gi|124481803|gb|AAI33151.1| Zgc:158750 [Danio rerio]	NP_001075218	6.15e-53	86	211.075	134	116
5592	Danio rerio	stard3 n-terminal like	1092	gi|50539700|ref|NP_001002320.1|MLN64 N-terminal domain homolog [Danio rerio] >gi|49902637|gb|AAH75752.1| STARD3 N-terminal like [Danio rerio]	NP_001002320	1.72e-84	84	317.39	229	194
5596	Danio rerio	ubiquitin protein ligase e3 component n-recognin 7	777	gi|55251036|emb|CAH69132.1|novel protein (zgc:55404) [Danio rerio]	CAH69132	2.81e-84	79	315.849	212	169
5603	Danio rerio	acetyl-coenzyme a carboxylase alpha	1963	gi|292614172|ref|XP_001919815.2|PREDICTED: im:7138837 [Danio rerio]	XP_001919815	0	95	813.527	441	421
5615	Danio rerio	3-oxoacid transferase 1	1371	gi|169154675|emb|CAQ14266.1|3-oxoacid CoA transferase 1 [Danio rerio] >gi|169154979|emb|CAQ13454.1| 3-oxoacid CoA transferase 1 [Danio rerio]	CAQ14266	1.62e-40	89	171.785	102	91
5623	Danio rerio	probable carboxypeptidase pm20d1 precursor	504	gi|116267995|ref|NP_001070769.1|probable carboxypeptidase PM20D1 precursor [Danio rerio] >gi|123913932|sp|Q08BB2.1|P20D1_DANRE RecName: Full=Probable carboxypeptidase PM20D1; AltName: Full=Peptidase M20 domain-containing protein 1; Flags: Precursor >gi|115528186|gb|AAI24798.1| Zgc:154035 [Danio rerio] >gi|182889878|gb|AAI65760.1| Zgc:154035 protein [Danio rerio]	NP_001070769	2.05e-18	85	95.5153	57	49
5627	Danio rerio	protein tyrosine non-receptor type 2	1082	gi|44890380|gb|AAH66698.1|Protein tyrosine phosphatase, non-receptor type 2, like [Danio rerio]	AAH66698	4.5e-162	91	575.089	324	297
5628	Danio rerio	matrin 3	1089	gi|118150536|ref|NP_001071228.1|hypothetical protein LOC777712 [Danio rerio] >gi|117167949|gb|AAI24591.1| Zgc:152816 [Danio rerio]	NP_001071228	8.15e-43	55	101.679	174	96
5633	Danio rerio	basal cell adhesion molecule	472	gi|115495543|ref|NP_001070095.1|basal cell adhesion molecule [Danio rerio] >gi|115313708|gb|AAI24518.1| Basal cell adhesion molecule (Lutheran blood group) [Danio rerio]	NP_001070095	1.15e-34	66	149.443	157	104
5641	Danio rerio	cell division protein kinase 9	1278	gi|47086849|ref|NP_997756.1|cell division protein kinase 9 [Danio rerio] >gi|31323429|gb|AAP47016.1| cyclin-dependent kinase 9 [Danio rerio]	NP_997756	4.24e-173	86	612.068	373	323
5642	Danio rerio	kinesin family member 2c	2230	gi|167621554|ref|NP_001108065.1|kinesin-like protein KIF2C [Danio rerio] >gi|161611390|gb|AAI55586.1| Si:ch211-61f14.1 protein [Danio rerio]	NP_001108065	5.21e-180	70	615.92	561	398
5649	Danio rerio	transmembrane protein 90b-like	973	gi|68385539|ref|XP_697952.1|PREDICTED: si:dkey-33i11.9 [Danio rerio]	XP_697952	8.23e-32	76	142.124	104	80
5656	Danio rerio	pla2g4c protein	2029	gi|292628698|ref|XP_002667068.1|PREDICTED: JMJD7-PLA2G4B protein-like [Danio rerio]	XP_002667068	8.83e-62	47	174.481	400	190
5660	Danio rerio	caspase b	841	gi|18858389|ref|NP_571580.1|caspase a [Danio rerio] >gi|7673640|gb|AAF66964.1|AF233434_1 caspase [Danio rerio] >gi|66267447|gb|AAH95022.1| Caspase a [Danio rerio] >gi|157886085|emb|CAP09499.1| caspase a [Danio rerio] >gi|182890582|gb|AAI64780.1| Caspa protein [Danio rerio]	NP_571580	6.62e-53	75	211.846	170	129
5684	Danio rerio	trna selenocysteine 1 associated protein 1	612	gi|157384980|ref|NP_001025137.2|tRNA selenocysteine 1-associated protein 1-like [Danio rerio]	NP_001025137	1.39e-53	96	157.918	79	76
5692	Danio rerio	isoform cra_a	1876	gi|55962519|emb|CAI11944.1|calumenin a [Danio rerio]	CAI11944	3.01e-127	94	296.204	156	147
5697	Danio rerio	nlr pyrin domain containing 1-like	1406	gi|292610296|ref|XP_002660689.1|PREDICTED: NLR family, CARD domain containing [Danio rerio]	XP_002660689	1.85e-105	73	353.599	325	239
5703	Danio rerio	scaffold attachment factor b	1545	gi|94732862|emb|CAK11410.1|novel protein similar to vertebrate scaffold attachment factor B family (zgc:55387) [Danio rerio] >gi|94733838|emb|CAK05110.1| novel protein similar to vertebrate scaffold attachment factor B family (zgc:55387) [Danio rerio]	CAK11410	3.62e-19	64	71.2478	115	74
5708	Danio rerio	sushi domain containing 2	713	gi|292627651|ref|XP_001333073.3|PREDICTED: sushi domain containing 2-like [Danio rerio]	XP_001333073	3.2e-57	73	225.713	173	127
5712	Danio rerio	fetuin b	887	gi|141795633|gb|AAI39624.1|Si:ch211-262h13.5 [Danio rerio]	AAI39624	2.55e-79	74	291.967	222	165
5718	Danio rerio	ubiquitin specific peptidase 7 (herpes virus-associated)	1898	gi|292611787|ref|XP_691215.4|PREDICTED: ubiquitin specific peptidase 7 (herpes virus-associated) [Danio rerio]	XP_691215	3.82e-150	82	536.569	333	274
5723	Danio rerio	coenzyme q6 monooxygenase ( cerevisiae)	1700	gi|113679070|ref|NP_001038869.1|ubiquinone biosynthesis monooxygenase COQ6 [Danio rerio] >gi|112419158|gb|AAI22261.1| Zgc:153379 [Danio rerio]	NP_001038869	0	90	799.66	485	440
5726	Danio rerio	ogdh protein	2266	gi|254028264|ref|NP_957073.2|oxoglutarate (alpha-ketoglutarate) dehydrogenase (lipoamide) [Danio rerio]	NP_957073	1.65e-94	92	352.058	202	187
5728	Danio rerio	matrin 3-like	2067	gi|118150536|ref|NP_001071228.1|hypothetical protein LOC777712 [Danio rerio] >gi|117167949|gb|AAI24591.1| Zgc:152816 [Danio rerio]	NP_001071228	4.82e-53	55	214.157	419	232
5730	Danio rerio	selenoprotein m precursor	1409	gi|172046122|sp|Q802G7.2|SELM_DANRERecName: Full=Selenoprotein M; Short=SelM; Flags: Precursor >gi|29648551|gb|AAO86698.1| selenoprotein M precursor [Danio rerio]	Q802G7	6.14e-43	88	179.874	129	114
5737	Danio rerio	spastic ataxia of charlevoix-saguenay	979	gi|292617386|ref|XP_682866.4|PREDICTED: hypothetical protein [Danio rerio]	XP_682866	1.44e-63	66	242.276	276	183
5739	Danio rerio	tsukushin precursor	1477	gi|62122375|dbj|BAD93182.1|Tsukushi [Danio rerio]	BAD93182	2.5e-42	60	177.948	229	138
5740	Danio rerio	cysteine sulfinic acid decarboxylase	1144	gi|55925209|ref|NP_001007349.1|cysteine sulfinic acid decarboxylase [Danio rerio] >gi|55250341|gb|AAH85529.1| Cysteine sulfinic acid decarboxylase [Danio rerio] >gi|182890164|gb|AAI64685.1| Csad protein [Danio rerio]	NP_001007349	1.55e-131	88	473.781	293	258
5756	Danio rerio	elongation of very long chain fatty acids protein 6	1155	gi|41152490|ref|NP_955826.1|elongation of very long chain fatty acids protein 6 [Danio rerio] >gi|82187026|sp|Q6PC64.1|ELOV6_DANRE RecName: Full=Elongation of very long chain fatty acids protein 6 >gi|37589822|gb|AAH59459.1| ELOVL family member 6, elongation of long chain fatty acids (yeast) [Danio rerio]	NP_955826	2.93e-138	96	496.123	254	244
5757	Danio rerio	s-adenosylhomocysteine hydrolase-like 1	734	gi|148725375|emb|CAN87933.1|S-adenosylhomocysteine hydrolase-like 1 [Danio rerio] >gi|169146250|emb|CAQ14845.1| S-adenosylhomocysteine hydrolase-like 1 [Danio rerio]	CAN87933	5.89e-40	82	116.701	85	70
5759	Danio rerio	inositol oxygenase	2226	gi|220673162|emb|CAX12920.1|novel protein (zgc:114168) [Danio rerio]	CAX12920	1.59e-142	89	511.531	287	258
5762	Danio rerio	camp-dependent protein kinase type ii-alpha regulatory subunit	2791	gi|221139734|ref|NP_001070838.2|protein kinase, cAMP-dependent, regulatory, type II, alpha A [Danio rerio] >gi|159570765|emb|CAP19591.1| novel protein similar to vertebrate protein kinase, cAMP-dependent, regulatory, type II, alpha (PRKAR2A, zgc:153742) [Danio rerio]	NP_001070838	1.76e-160	92	338.961	210	194
5772	Danio rerio	yip1 domain member 1	1369	gi|51571929|ref|NP_001003991.1|protein YIPF1 [Danio rerio] >gi|51329839|gb|AAH80262.1| Yip1 domain family, member 1 [Danio rerio] >gi|169153975|emb|CAQ14062.1| Yip1 domain family, member 1 [Danio rerio]	NP_001003991	3.08e-105	77	211.46	164	127
5774	Danio rerio	was protein family homolog 1	862	gi|157888625|emb|CAP09504.1|novel protein [Danio rerio]	CAP09504	1.91e-10	63	70.8626	92	58
5778	Danio rerio	prp40 pre-mrna processing factor 40 homolog a	483	gi|38198625|ref|NP_938170.1|pre-mRNA-processing factor 40 homolog A [Danio rerio] >gi|29179583|gb|AAH49307.1| PRP40 pre-mRNA processing factor 40 homolog A (yeast) [Danio rerio] >gi|169145328|emb|CAQ13743.1| PRP40 pre-mRNA processing factor 40 homolog A (yeast) [Danio rerio]	NP_938170	8.57e-06	97	48.9062	36	35
5780	Danio rerio	malic enzyme nad(+)- mitochondrial	2765	gi|237681177|ref|NP_001003627.2|malic enzyme 2, NAD(+)-dependent, mitochondrial [Danio rerio] >gi|148725730|emb|CAN88792.1| malic enzyme 2, NAD(+)-dependent, mitochondrial [Danio rerio] >gi|148726570|emb|CAN87927.1| malic enzyme 2, NAD(+)-dependent, mitochondrial [Danio rerio]	NP_001003627	8.19e-68	63	182.57	186	118
5783	Danio rerio	n-ethylmaleimide-sensitive factor attachment beta	888	gi|292622922|ref|XP_002665160.1|PREDICTED: N-ethylmaleimide sensitive fusion protein attachment protein alpha-like [Danio rerio]	XP_002665160	3.64e-137	97	491.886	276	270
5784	Danio rerio	uba and wwe domain containing 1	662	gi|189536057|ref|XP_001923900.1|PREDICTED: HECT, UBA and WWE domain containing 1 isoform 2 [Danio rerio]	XP_001923900	5.28e-117	98	424.091	220	216
5790	Danio rerio	sorting nexin 5	1036	gi|49899170|gb|AAH75758.1|Snx5 protein [Danio rerio] >gi|220678213|emb|CAX14267.1| sorting nexin 5 [Danio rerio]	AAH75758	1.61e-145	96	427.943	231	222
5797	Danio rerio	protein tyrosine receptor j	1794	gi|210147363|ref|NP_001129714.1|receptor-type tyrosine-protein phosphatase eta [Danio rerio] >gi|209869347|emb|CAQ43065.1| protein-tyrosine phosphatase [Danio rerio]	NP_001129714	1.89e-18	61	98.9821	94	58
5798	Danio rerio	complement c3-h1	796	gi|220673387|emb|CAX13550.1|novel protein (sb:cb26) [Danio rerio]	CAX13550	4.91e-23	48	97.0561	199	97
5808	Danio rerio	3-hydroxyacyl- dehydratase 1	1170	gi|292616411|ref|XP_002663010.1|PREDICTED: hypothetical protein LOC553326 [Danio rerio]	XP_002663010	1.42e-51	94	190.274	104	98
5810	Danio rerio	thiamine pyrophosphokinase	871	gi|113679116|ref|NP_001038862.1|hypothetical protein LOC751683 [Danio rerio] >gi|94732735|emb|CAK11140.1| novel protein [Danio rerio] >gi|112419217|gb|AAI22453.1| Si:dkey-6n6.2 [Danio rerio]	NP_001038862	1.02e-51	68	207.994	222	152
5812	Danio rerio	proto-oncogene serine threonine-protein kinase pim-1	1239	gi|116517274|ref|NP_001070859.1|proto-oncogene serine/threonine-protein kinase pim-1 [Danio rerio] >gi|115528632|gb|AAI24790.1| Zgc:153997 [Danio rerio] >gi|182890432|gb|AAI64347.1| Zgc:153997 protein [Danio rerio]	NP_001070859	4.42e-10	74	70.4774	55	41
5814	Danio rerio	kelch-like 22	1657	gi|292617247|ref|XP_002663287.1|PREDICTED: kelch-like 22 (Drosophila)-like [Danio rerio]	XP_002663287	1.04e-15	83	89.7373	60	50
5821	Danio rerio	myomesin 1 isoform 2	480	gi|292616534|ref|XP_002663070.1|PREDICTED: CG11109-like [Danio rerio]	XP_002663070	4.19e-21	96	104.375	60	58
5822	Danio rerio	osteoblast specific factor	692	gi|292618214|ref|XP_002663594.1|PREDICTED: sb:cb925 [Danio rerio]	XP_002663594	1.11e-59	86	233.802	151	131
5828	Danio rerio	baz1a protein	1743	gi|148745704|gb|AAI42789.1|Baz1a protein [Danio rerio]	AAI42789	1.02e-103	94	221.09	119	112
5830	Danio rerio	PREDICTED: hypothetical protein [Danio rerio]	1384	gi|125846403|ref|XP_001341347.1|PREDICTED: hypothetical protein [Danio rerio]	XP_001341347	8.54e-12	76	50.447	34	26
5831	Danio rerio	acyl-coenzyme a dehydrogenase member 9	368	gi|113671417|ref|NP_001038772.1|acyl-CoA dehydrogenase family member 9, mitochondrial [Danio rerio] >gi|108742117|gb|AAI17590.1| Zgc:136367 [Danio rerio] >gi|182891452|gb|AAI64553.1| Zgc:136367 protein [Danio rerio]	NP_001038772	6.64e-43	89	176.792	102	91
5832	Danio rerio	u6 snrna-associated sm-like protein lsm6	431	gi|50344808|ref|NP_001002077.1|U6 snRNA-associated Sm-like protein LSm6 [Danio rerio] >gi|48735113|gb|AAH72549.1| LSM6 homolog, U6 small nuclear RNA associated (S. cerevisiae) [Danio rerio] >gi|182888802|gb|AAI64231.1| Lsm6 protein [Danio rerio] >gi|220678221|emb|CAX13017.1| LSM6 homolog, U6 small nuclear RNA associated (S. cerevisiae) [Danio rerio] >gi|221219176|gb|ACM08249.1| U6 snRNA-associate…	NP_001002077	1.45e-37	98	159.073	80	79
5835	Danio rerio	beta- -galactosyltransferase 1	805	gi|115528640|gb|AAI24814.1|Zgc:154116 [Danio rerio]	AAI24814	9.69e-91	93	337.421	181	170
5839	Danio rerio	integrin alpha 4	1078	gi|292617796|ref|XP_002663459.1|PREDICTED: integrin alpha 4-like [Danio rerio]	XP_002663459	1.15e-24	73	118.627	102	75
5855	Danio rerio	ubiquitin thioesterase otub1	748	gi|50540062|ref|NP_001002500.1|otubain 1 [Danio rerio] >gi|49904583|gb|AAH76301.1| OTU domain, ubiquitin aldehyde binding 1 [Danio rerio]	NP_001002500	1.79e-52	94	130.568	69	65
5859	Danio rerio	potassium channel tetramerisation domain containing 9	1504	gi|238650187|ref|NP_001013585.2|potassium channel tetramerisation domain containing 9 [Danio rerio] >gi|169146269|emb|CAQ15583.1| novel protein similar to H.sapiens KCTD9, potassium channel tetramerisation domain containing 9 (KCTD9, zgc:113115) [Danio rerio]	NP_001013585	0	98	572.392	297	293
5860	Danio rerio	mlf1 interacting protein	1812	gi|292620573|ref|XP_001335405.3|PREDICTED: MLF1 interacting protein-like [Danio rerio]	XP_001335405	2.84e-46	66	191.43	239	158
5863	Danio rerio	low quality protein: xin actin-binding repeat-containing protein 2-like	1190	gi|189520104|ref|XP_688205.3|PREDICTED: sb:cb1045 [Danio rerio]	XP_688205	3.6e-105	78	340.887	276	218
5865	Danio rerio	yth domain member 1	1687	gi|47086617|ref|NP_997878.1|YTH domain family protein 1 [Danio rerio] >gi|28422306|gb|AAH46885.1| YTH domain family, member 1 [Danio rerio] >gi|169155007|emb|CAQ14546.1| novel protein similar to vertebrate YTH domain family, member (zgc:55657) [Danio rerio]	NP_997878	1.3e-97	96	341.273	184	178
5872	Danio rerio	tubulin tyrosine ligase-like member 9	555	gi|189535807|ref|XP_684786.3|PREDICTED: si:dkey-211h10.2 [Danio rerio]	XP_684786	2.99e-78	92	236.884	134	124
5876	Danio rerio	atp-dependent rna helicase ddx3x	3449	gi|187608185|ref|NP_001119895.1|DEAD (Asp-Glu-Ala-Asp) box polypeptide 3 [Danio rerio] >gi|169154730|emb|CAQ14635.1| DEAD (Asp-Glu-Ala-Asp) box polypeptide 3 [Danio rerio]	NP_001119895	7.81e-70	91	270.781	160	147
5877	Danio rerio	chromosome 8 open reading frame 1	720	gi|41055712|ref|NP_956480.1|oxidative stress-induced growth inhibitor 1 [Danio rerio] >gi|28279116|gb|AAH45855.1| Zgc:56005 [Danio rerio]	NP_956480	2.01e-22	84	110.153	106	90
5885	Danio rerio	f5 protein	629	gi|213627625|gb|AAI71702.1|F5 protein [Danio rerio]	AAI71702	1.17e-11	78	73.9442	52	41
5890	Danio rerio	phospholipase gamma 1	2565	gi|190336957|gb|AAI62663.1|Phospholipase C, gamma 1 [Danio rerio]	AAI62663	1.03e-31	72	143.665	148	108
5902	Danio rerio	acyl- synthetase long-chain family member 1	1634	gi|220679604|emb|CAX14650.1|novel protein similar to acyl-CoA synthetase long-chain family member 1 (ACSL1, zgc:110081) [Danio rerio]	CAX14650	3.65e-129	89	363.999	216	193
5909	Danio rerio	novel protein	452	gi|224495990|ref|NP_001139034.1|hypothetical protein LOC556058 [Danio rerio] >gi|220679331|emb|CAX12179.1| novel protein [Danio rerio]	NP_001139034	5.21e-11	69	70.8626	65	45
5911	Danio rerio	rna-binding protein 45	1921	gi|188528716|ref|NP_001120874.1|RNA-binding protein 45 [Danio rerio] >gi|169146803|emb|CAQ14668.1| novel protein similar to H.sapiens DRBP1, developmentally regulated RNA binding protein 1 (DRBP1) [Danio rerio]	NP_001120874	0	86	704.901	468	403
5919	Danio rerio	tia1 cytotoxic granule-associated rna binding protein	663	gi|47086779|ref|NP_997793.1|cytotoxic granule-associated RNA binding protein 1 [Danio rerio] >gi|28279551|gb|AAH45368.1| Cytotoxic granule-associated RNA binding protein 1 [Danio rerio] >gi|148724923|emb|CAM13160.2| novel protein similar to vertebrate TIA1 cytotoxic granule-associated RNA binding protein (TIA1) (zgc:55520) [Danio rerio] >gi|148726254|emb|CAN88646.1| novel protein similar to verte…	NP_997793	8.1e-99	96	259.61	128	124
5921	Danio rerio	PREDICTED: conserved hypothetical protein-like [Danio rerio]	465	gi|292618576|ref|XP_699416.3|PREDICTED: conserved hypothetical protein-like [Danio rerio]	XP_699416	1.13e-05	71	53.1434	42	30
5926	Danio rerio	at rich interactive domain 2	1598	gi|189532401|ref|XP_686761.3|PREDICTED: jumonji, AT rich interactive domain 2b [Danio rerio] >gi|290463415|sp|Q1LVC2.2|JARD2_DANRE RecName: Full=Protein Jumonji; AltName: Full=Jumonji/ARID domain-containing protein 2	XP_686761	2.66e-61	86	241.121	175	151
5931	Danio rerio	nlr pyrin domain containing 1-like	1490	gi|156629700|gb|ABU89560.1|NOD-like receptor C [Danio rerio]	ABU89560	4.29e-58	65	230.335	292	190
5932	Danio rerio	poly (adp-ribose) polymerase member 14	1508	gi|73695227|gb|AAI03483.1|Zgc:113527 [Danio rerio]	AAI03483	1.27e-76	78	202.986	147	115
5937	Danio rerio	muted homolog	1879	gi|71834294|ref|NP_001025237.1|muted [Danio rerio] >gi|66911273|gb|AAH96921.1| Zgc:113385 [Danio rerio]	NP_001025237	4.73e-60	85	237.269	154	131
5947	Danio rerio	loc100137715 protein	2313	gi|292611056|ref|XP_001332986.3|PREDICTED: hypothetical protein [Danio rerio]	XP_001332986	1.25e-173	77	345.51	341	264
5949	Danio rerio	ubiquitin specific peptidase 18	840	gi|292612385|ref|XP_002661398.1|PREDICTED: ubiquitin specific protease 18-like [Danio rerio]	XP_002661398	5.82e-33	51	145.591	237	122
5986	Danio rerio	novel protein	613	gi|292617749|ref|XP_002663457.1|PREDICTED: hypothetical protein [Danio rerio] >gi|169159006|emb|CAQ14571.1| novel protein [Danio rerio]	XP_002663457	4.4e-08	51	62.003	101	52
5987	Danio rerio	novel protein vertebrate sorbin and sh3 domain containing 2	1290	gi|220679007|emb|CAX13366.1|novel protein similar to vertebrate sorbin and SH3 domain containing 2 (SORBS2) [Danio rerio] >gi|220679307|emb|CAX14438.1| novel protein similar to vertebrate sorbin and SH3 domain containing 2 (SORBS2) [Danio rerio]	CAX13366	1.7e-69	83	230.335	183	153
6001	Danio rerio	delta-sarcoglycan	958	gi|49227301|ref|NP_001001816.1|delta-sarcoglycan [Danio rerio] >gi|37681947|gb|AAQ97851.1| sarcoglycan delta [Danio rerio] >gi|63100712|gb|AAH95349.1| Sarcoglycan, delta (dystrophin-associated glycoprotein) [Danio rerio] >gi|182889108|gb|AAI64654.1| Sgcd protein [Danio rerio]	NP_001001816	3.11e-103	92	230.72	140	129
6003	Danio rerio	uveal autoantigen with coiled-coil domains and ankyrin repeats	823	gi|292616084|ref|XP_002662887.1|PREDICTED: sb:cb472 [Danio rerio]	XP_002662887	1.12e-33	84	147.902	110	93
6007	Danio rerio	u3 small nucleolar ribonucleoprotein protein mpp10	1548	gi|68363506|ref|XP_709654.1|PREDICTED: M-phase phosphoprotein 10 (U3 small nucleolar ribonucleoprotein) isoform 2 [Danio rerio]	XP_709654	7.45e-104	78	311.997	321	253
6010	Danio rerio	smad ubiquitination regulatory factor 1	917	gi|50080170|ref|NP_001001943.1|E3 ubiquitin-protein ligase SMURF1 [Danio rerio] >gi|37590632|gb|AAH59201.1| WW domain containing E3 ubiquitin protein ligase 1 [Danio rerio]	NP_001001943	1.91e-133	93	409.068	220	206
6013	Danio rerio	ankyrin repeat and socs box-containing 7	959	gi|47550749|ref|NP_999895.1|ankyrin repeat and SOCS box protein 7 [Danio rerio] >gi|41946916|gb|AAH65964.1| Ankyrin repeat and SOCS box-containing 7 [Danio rerio]	NP_999895	1.18e-75	90	287.73	171	154
6014	Danio rerio	ring finger protein 122	1473	gi|168229236|ref|NP_001108199.1|ring finger protein 122-like [Danio rerio] >gi|166796783|gb|AAI59259.1| Zgc:175214 protein [Danio rerio] >gi|220679186|emb|CAX13317.1| novel protein (zgc:175214) [Danio rerio]	NP_001108199	4.88e-22	71	110.538	118	84
6015	Danio rerio	novel protein hepsin (transmembrane serine 1)	495	gi|220676961|emb|CAP09626.2|novel protein similar to H.sapiens HPN, hepsin (transmembrane protease, serine 1) (HPN) [Danio rerio]	CAP09626	1.46e-05	79	52.7582	44	35
6016	Danio rerio	staga complex 65 subunit gamma	2847	gi|61651738|ref|NP_001013310.1|STAGA complex 65 subunit gamma [Danio rerio] >gi|59862084|gb|AAH90267.1| Suppressor of Ty 7 (S. cerevisiae)-like [Danio rerio] >gi|182892078|gb|AAI65795.1| Supt7l protein [Danio rerio]	NP_001013310	3.14e-45	73	188.734	169	124
6017	Danio rerio	a g-specific adenine dna glycosylase	747	gi|125823602|ref|XP_686698.2|PREDICTED: si:ch211-241d21.4 [Danio rerio] >gi|220679596|emb|CAX13618.1| novel protein similar to H.sapiens MUTYH, mutY homolog (E. coli) (MUTYH) [Danio rerio]	XP_686698	2.09e-57	81	226.483	156	127
6018	Danio rerio	transcription factor iib	537	gi|41387134|ref|NP_957105.1|transcription factor IIB [Danio rerio] >gi|82186903|sp|Q6PBJ2.1|CP080_DANRE RecName: Full=UPF0468 protein C16orf80 homolog >gi|37748766|gb|AAH59688.1| Zgc:73380 [Danio rerio]	NP_957105	5.29e-53	72	210.69	159	115
6027	Danio rerio	chromosome 6 open reading frame 106	2944	gi|292615162|ref|XP_002662560.1|PREDICTED: chromosome 6 open reading frame 106-like [Danio rerio]	XP_002662560	7.57e-121	90	165.622	91	82
6028	Danio rerio	hypoxia-inducible factor alpha subunit inhibitor	1574	gi|220678525|emb|CAX13993.1|hypoxia-inducible factor 1, alpha subunit inhibitor [Danio rerio]	CAX13993	3.11e-22	96	111.309	56	54
6038	Danio rerio	si:dkey- protein	766	gi|156616362|ref|NP_001096105.1|hypothetical protein LOC100124608 [Danio rerio] >gi|152012513|gb|AAI50234.1| Si:dkey-10o6.2 protein [Danio rerio]	NP_001096105	7.09e-08	90	62.003	42	38
6047	Danio rerio	subfamily member 9	1052	gi|50539934|ref|NP_001002433.1|DnaJ homolog, subfamily C, member 9 [Danio rerio] >gi|49904497|gb|AAH76133.1| Zgc:92648 [Danio rerio]	NP_001002433	2.41e-88	88	330.102	240	212
6053	Danio rerio	heavy polypeptide cardiac alpha-like	915	gi|292618953|ref|XP_001335744.2|PREDICTED: myosin, heavy chain 7b [Danio rerio]	XP_001335744	9.16e-22	86	108.612	72	62
6055	Danio rerio	dynactin subunit 1	1098	gi|189526704|ref|XP_001342673.2|PREDICTED: dynactin 1b [Danio rerio]	XP_001342673	5.87e-11	86	72.4034	45	39
6063	Danio rerio	nlr pyrin domain containing 1-like	713	gi|292612818|ref|XP_001338008.3|PREDICTED: NLR family, pyrin domain containing 1-like [Danio rerio]	XP_001338008	2.08e-48	79	196.438	211	167
6076	Danio rerio	tyrosine-protein kinase lyn	2367	gi|52218930|ref|NP_001004543.1|tyrosine-protein kinase Lyn [Danio rerio] >gi|51858492|gb|AAH81601.1| Zgc:92124 [Danio rerio] >gi|220673233|emb|CAX12679.1| novel protein (zgc:92124) [Danio rerio]	NP_001004543	0	80	388.267	278	225
6081	Danio rerio	fgfr1 oncogene partner	1558	gi|50344906|ref|NP_001002125.1|FGFR1 oncogene partner [Danio rerio] >gi|47937990|gb|AAH71450.1| Chemokine (C-C motif) receptor 6a [Danio rerio] >gi|148725720|emb|CAN88316.1| chemokine (C-C motif) receptor 6a [Danio rerio]	NP_001002125	1.03e-94	70	352.058	382	270
6082	Danio rerio	sarcoendoplasmic reticulum calcium atpase	805	gi|55249967|gb|AAH85636.1|Atp2a1 protein [Danio rerio]	AAH85636	3.99e-90	92	259.225	143	132
6083	Danio rerio	polo-like kinase 3	341	gi|169154707|emb|CAQ14531.1|polo-like kinase 3 (Drosophila) [Danio rerio]	CAQ14531	1.58e-36	95	155.606	101	96
6089	Danio rerio	asialoglycoprotein receptor 1	2528	gi|292627351|ref|XP_002666611.1|PREDICTED: asialoglycoprotein receptor 1-like [Danio rerio]	XP_002666611	2.69e-32	75	108.997	74	56
6094	Danio rerio	PREDICTED: hypothetical protein [Danio rerio]	1477	gi|292624361|ref|XP_001339876.2|PREDICTED: hypothetical protein [Danio rerio]	XP_001339876	5.44e-05	36	53.9138	141	52
6100	Danio rerio	px domain-containing protein c6orf145 homolog	728	gi|68403816|ref|XP_694713.1|PREDICTED: PX domain-containing protein C6orf145 homolog [Danio rerio]	XP_694713	1.89e-76	90	289.656	185	167
6109	Danio rerio	structural maintenance of chromosomes protein 6	1440	gi|292622980|ref|XP_001337776.2|PREDICTED: SMC6 protein-like [Danio rerio]	XP_001337776	5.83e-105	68	385.956	429	292
6114	Danio rerio	adenomatous polyposis coli	709	gi|219802769|ref|NP_001137312.1|adenomatosis polyposis coli [Danio rerio]	NP_001137312	1.38e-52	76	210.305	210	161
6115	Danio rerio	gtpase imap family member 7-like	3646	gi|292622203|ref|XP_001921360.2|PREDICTED: GTPase IMAP family member 7-like [Danio rerio]	XP_001921360	2.09e-89	66	335.88	410	271
6118	Danio rerio	nlr pyrin domain containing 1-like	425	gi|292629247|ref|XP_002667322.1|PREDICTED: butyrophilin, subfamily 3, member A3-like [Danio rerio]	XP_002667322	2.59e-26	80	121.709	81	65
6122	Danio rerio	fat storage-inducing transmembrane protein 1	2217	gi|61651804|ref|NP_001013343.1|fat storage-inducing transmembrane protein 1 [Danio rerio] >gi|82178773|sp|Q5CZN0.1|FITM1_DANRE RecName: Full=Fat storage-inducing transmembrane protein 1; AltName: Full=Fat-inducing protein 1 >gi|60416181|gb|AAH90787.1| Fat-inducing transcript 1 [Danio rerio]	NP_001013343	6.11e-86	87	323.553	273	239
6125	Danio rerio	hematopoietic death receptor	897	gi|126540858|emb|CAM47034.1|hematopoietic death receptor [Danio rerio]	CAM47034	4.91e-30	84	126.331	82	69
6133	Danio rerio	novel protein	469	gi|141795653|gb|AAI35062.1|Si:dkey-14d8.7 protein [Danio rerio]	AAI35062	2.66e-47	73	191.43	130	96
6138	Danio rerio	mindbomb homolog 1	1035	gi|190339064|gb|AAI62476.1|Mib protein [Danio rerio]	AAI62476	8.24e-40	100	114.775	52	52
6139	Danio rerio	coiled-coil domain containing 47	1055	gi|292611827|ref|XP_002661229.1|PREDICTED: coiled-coil domain-containing protein 47-like [Danio rerio]	XP_002661229	1.82e-35	97	154.451	119	116
6141	Danio rerio	ccr4-not transcription subunit 1	453	gi|121582322|ref|NP_001073420.1|CCR4-NOT transcription complex subunit 1 [Danio rerio] >gi|166216077|sp|A1A5H6.1|CNOT1_DANRE RecName: Full=CCR4-NOT transcription complex subunit 1; AltName: Full=CCR4-associated factor 1 >gi|118763670|gb|AAI28656.1| CCR4-NOT transcription complex, subunit 1 [Danio rerio]	NP_001073420	1.04e-27	90	126.331	92	83
6142	Danio rerio	family with sequence similarity member a	1974	gi|292624557|ref|XP_002665697.1|PREDICTED: hypothetical protein [Danio rerio]	XP_002665697	1.34e-66	87	246.128	178	156
6143	Danio rerio	protein kinase c and casein kinase substrate in neurons 3	1193	gi|125812587|ref|XP_697258.2|PREDICTED: hypothetical protein [Danio rerio]	XP_697258	5.96e-41	67	172.94	173	117
6154	Danio rerio	calreticulin	889	gi|292616776|ref|XP_002663138.1|PREDICTED: calreticulin, like 2-like [Danio rerio] >gi|159570628|emb|CAP19518.1| calreticulin, like 2 [Danio rerio]	XP_002663138	3.94e-91	90	338.961	191	173
6166	Danio rerio	aldehyde dehydrogenase 16 member a1	653	gi|121583788|ref|NP_001073423.1|aldehyde dehydrogenase family 16 member A1 [Danio rerio] >gi|120538633|gb|AAI29187.1| Aldehyde dehydrogenase 16 family, member A1 [Danio rerio]	NP_001073423	9.24e-26	75	120.939	88	66
6170	Danio rerio	neutral alpha-glucosidase ab-like	1377	gi|292614378|ref|XP_002662239.1|PREDICTED: neutral alpha-glucosidase AB-like [Danio rerio] >gi|190339135|gb|AAI63301.1| Zgc:171967 protein [Danio rerio]	XP_002662239	3.74e-67	90	243.432	143	129
6179	Danio rerio	transmembrane protein 56	2419	gi|189536847|ref|XP_700558.3|PREDICTED: hypothetical protein [Danio rerio]	XP_700558	6.99e-107	81	393.275	260	211
6182	Danio rerio	si:dkey- protein	1049	gi|158518004|ref|NP_001103508.1|hypothetical protein LOC799220 [Danio rerio] >gi|141795905|gb|AAI34991.1| Si:dkey-56d12.4 protein [Danio rerio]	NP_001103508	2.99e-43	65	135.576	140	91
6186	Danio rerio	casein kinase delta	1255	gi|47086075|ref|NP_998415.1|casein kinase I isoform delta-B [Danio rerio] >gi|82237485|sp|Q6P3K7.1|KC1DB_DANRE RecName: Full=Casein kinase I isoform delta-B; Short=CKI-delta-B; Short=CKId-B >gi|39645523|gb|AAH63953.1| Casein kinase 1, delta b [Danio rerio] >gi|157280837|gb|ABV29337.1| casein kinase 1 delta b [Danio rerio]	NP_998415	5.99e-168	99	476.093	230	229
6188	Danio rerio	solute carrier family 1 (neuronal epithelial high affinity glutamate system xag) member 1	1185	gi|296455185|gb|ADH21440.1|excitatory amino acid transporter SLC1A1 [Danio rerio]	ADH21440	3.96e-45	93	186.808	111	104
6193	Danio rerio	stabilin 2	1245	gi|307344645|ref|NP_001182543.1|stabilin-1 [Danio rerio] >gi|307075969|dbj|BAJ18122.1| FEEL-1 [Danio rerio]	NP_001182543	9.58e-82	74	306.99	250	186
6194	Danio rerio	sodium channel protein type 8 subunit alpha	1437	gi|113675683|ref|NP_001038648.1|sodium channel, voltage-gated, type VIII, alpha b [Danio rerio] >gi|76786325|gb|ABA54924.1| voltage-gated sodium channel type VIII alpha subunit Nav1.6b [Danio rerio]	NP_001038648	6.5e-169	95	526.168	274	263
6207	Danio rerio	novel protein type i enveloping layer	819	gi|18858423|ref|NP_571183.1|type I cytokeratin [Danio rerio] >gi|6180205|gb|AAF05846.1|AF197880_1 type I cytokeratin [Danio rerio]	NP_571183	1.18e-75	84	287.345	233	198
6208	Danio rerio	phosphorylase gamma 1	2681	gi|117606301|ref|NP_001071080.1|phosphorylase kinase gamma subunit 1 [Danio rerio] >gi|116487553|gb|AAI25848.1| Zgc:153009 [Danio rerio] >gi|182891422|gb|AAI64489.1| Zgc:153009 protein [Danio rerio]	NP_001071080	0	95	460.299	250	239
6209	Danio rerio	short chain dehydrogenase reductase family member 5	1885	gi|68395652|ref|XP_692402.1|PREDICTED: si:dkey-221h15.4 [Danio rerio]	XP_692402	1.04e-127	86	330.872	218	189
6218	Danio rerio	peptidase (mitochondrial processing) alpha	2639	gi|220673190|emb|CAX14225.1|peptidase (mitochondrial processing) alpha [Danio rerio]	CAX14225	0	94	526.168	310	292
6224	Danio rerio	pre-mrna-processing factor 17	2434	gi|148726099|emb|CAN88173.1|novel protein (zgc:86860) [Danio rerio]	CAN88173	0	95	781.941	428	408
6227	Danio rerio	shugoshin-like 2 ( pombe)	950	gi|181339668|ref|NP_001116771.1|hypothetical protein LOC569865 [Danio rerio] >gi|169158617|emb|CAQ14443.1| novel protein [Danio rerio]	NP_001116771	2.03e-19	75	100.908	109	82
6233	Danio rerio	leucine-rich repeat flightless-interacting protein 2	1975	gi|41054942|ref|NP_955773.1|leucine-rich repeat flightless-interacting protein 2 [Danio rerio] >gi|34783799|gb|AAH56823.1| Leucine rich repeat (in FLII) interacting protein 2 [Danio rerio] >gi|37682133|gb|AAQ97993.1| leucine rich repeat interacting protein 2 [Danio rerio] >gi|220678861|emb|CAX13352.1| leucine rich repeat (in FLII) interacting protein 2 [Danio rerio]	NP_955773	5.08e-12	97	77.7962	40	39
6235	Danio rerio	catenin (cadherin-associated protein) delta 1	965	gi|171846462|gb|AAI61672.1|LOC556726 protein [Danio rerio]	AAI61672	1.12e-57	77	228.024	182	141
6247	Danio rerio	deoxynucleotidyltransferase terminal-interacting protein 1	558	gi|292615291|ref|XP_002662598.1|PREDICTED: terminal deoxynucleotidyltransferase interacting factor 1-like [Danio rerio]	XP_002662598	1.44e-46	92	189.504	103	95
6250	Danio rerio	mitochondrial intermediate peptidase	1403	gi|189528718|ref|XP_001344847.2|PREDICTED: mitochondrial intermediate peptidase-like [Danio rerio]	XP_001344847	3.27e-131	89	406.757	266	237
6253	Danio rerio	ubx domain-containing protein 7	948	gi|50233901|ref|NP_001001951.1|UBX domain-containing protein 7 [Danio rerio] >gi|49256699|gb|AAH74046.1| Zgc:92437 [Danio rerio] >gi|51512935|gb|AAH63998.2| Zgc:92437 [Danio rerio]	NP_001001951	4.81e-45	78	186.037	135	106
6260	Danio rerio	alpha 2	4511	gi|269148250|gb|ACZ28496.1|Actn2 [Danio rerio]	ACZ28496	0	95	1511.89	858	817
6278	Danio rerio	adducin 1	682	gi|121582316|ref|NP_001073427.1|alpha-adducin [Danio rerio] >gi|118764416|gb|AAI28849.1| Adducin 1 (alpha) [Danio rerio]	NP_001073427	1.54e-70	84	187.193	132	112
6286	Danio rerio	ankyrin repeat and socs box-containing 2	1883	gi|125846411|ref|XP_696390.2|PREDICTED: si:dkey-85n7.4 [Danio rerio]	XP_696390	3.3e-45	78	187.963	137	107
6303	Danio rerio	ferric-chelate reductase 1	934	gi|147905506|ref|NP_001083026.1|putative ferric-chelate reductase 1 [Danio rerio] >gi|166198777|sp|A4QP81.1|FRRS1_DANRE RecName: Full=Putative ferric-chelate reductase 1 >gi|141795735|gb|AAI39693.1| Zgc:163022 protein [Danio rerio]	NP_001083026	1.28e-10	51	71.633	117	60
6308	Danio rerio	novel protein	467	gi|292625885|ref|XP_002666167.1|PREDICTED: zinc finger protein 551-like [Danio rerio]	XP_002666167	8.39e-09	52	63.5438	116	61
6311	Danio rerio	desmin	830	gi|116875779|ref|NP_001070920.1|desmin [Danio rerio] >gi|116284183|gb|AAI24513.1| Zgc:154009 [Danio rerio] >gi|182889758|gb|AAI65598.1| Zgc:154009 protein [Danio rerio]	NP_001070920	1.53e-46	91	190.66	116	106
6328	Danio rerio	pl-5283 protein	1892	gi|292612513|ref|XP_002661430.1|PREDICTED: si:dkey-13i19.8 [Danio rerio] >gi|190336726|gb|AAI62188.1| Si:dkey-13i19.8 [Danio rerio] >gi|190336732|gb|AAI62192.1| Si:dkey-13i19.8 [Danio rerio]	XP_002661430	1.23e-15	97	89.7373	45	44
6329	Danio rerio	sentrin-specific protease 1 (sentrin sumo-specific protease senp1)	1488	gi|125852188|ref|XP_001343517.1|PREDICTED: si:dkey-21c19.3 [Danio rerio]	XP_001343517	8.54e-99	93	365.54	198	186
6350	Danio rerio	b-cell receptor cd22	1171	gi|148277600|ref|NP_001091715.1|B-cell receptor CD22 [Danio rerio] >gi|134054376|emb|CAM73182.1| si:dkey-24p1.1 [Danio rerio]	NP_001091715	3.16e-27	53	103.219	186	99
6352	Danio rerio	sorting nexin 6	1113	gi|71834572|ref|NP_001025388.1|sorting nexin-6 [Danio rerio] >gi|66792542|gb|AAH96497.1| Sorting nexin 6 [Danio rerio] >gi|94538305|gb|ABF29872.1| sorting nexin 6 [Danio rerio] >gi|182889030|gb|AAI64548.1| Sorting nexin 6 [Danio rerio]	NP_001025388	6.68e-102	100	214.927	131	131
6354	Danio rerio	aminophospholipid transporter class type member 1	751	gi|157423035|gb|AAI53529.1|Zgc:154074 protein [Danio rerio]	AAI53529	2.11e-57	91	226.483	149	137
6355	Danio rerio	transforming growth factor beta 1	901	gi|33504525|ref|NP_878293.1|transforming growth factor, beta 1a [Danio rerio] >gi|30313704|gb|AAO60240.1| transforming growth factor-beta 1 [Danio rerio] >gi|190337934|gb|AAI62361.1| Transforming growth factor, beta 1 [Danio rerio] >gi|190337936|gb|AAI62366.1| Transforming growth factor, beta 1 [Danio rerio]	NP_878293	4.65e-71	88	272.322	159	141
6369	Danio rerio	fibrinogen gamma polypeptide	924	gi|47085769|ref|NP_998219.1|fibrinogen gamma polypeptide [Danio rerio] >gi|28279123|gb|AAH45868.1| Fibrinogen, gamma polypeptide [Danio rerio] >gi|182889914|gb|AAI65806.1| Fgg protein [Danio rerio]	NP_998219	2.26e-34	96	129.413	58	56
6371	Danio rerio	er lipid raft associated 1	1206	gi|62122795|ref|NP_001014325.1|erlin-1 [Danio rerio] >gi|82178412|sp|Q58EG2.1|ERLN1_DANRE RecName: Full=Erlin-1; AltName: Full=Endoplasmic reticulum lipid raft-associated protein 1 >gi|61402461|gb|AAH91924.1| Zgc:110547 [Danio rerio] >gi|220675915|emb|CAX14336.1| novel protein similar to vertebrate ER lipid raft associated 1 (ERLIN1, zgc:110547) [Danio rerio]	NP_001014325	4.27e-141	96	400.593	222	214
6372	Danio rerio	scaffold attachment factor b	449	gi|94732862|emb|CAK11410.1|novel protein similar to vertebrate scaffold attachment factor B family (zgc:55387) [Danio rerio] >gi|94733838|emb|CAK05110.1| novel protein similar to vertebrate scaffold attachment factor B family (zgc:55387) [Danio rerio]	CAK11410	1.22e-23	78	105.916	84	66
6381	Danio rerio	protein n-terminal glutamine amidohydrolase	479	gi|113678693|ref|NP_001038412.1|protein N-terminal glutamine amidohydrolase [Danio rerio] >gi|123888888|sp|Q1LWX3.1|NTAQ1_DANRE RecName: Full=Protein N-terminal glutamine amidohydrolase; AltName: Full=Protein NH2-terminal glutamine deamidase; Short=N-terminal Gln amidase; Short=Nt(Q)-amidase; AltName: Full=WDYHV motif-containing protein 1 >gi|94732608|emb|CAK03630.1| novel protein [Danio rerio] >…	NP_001038412	2.39e-24	62	115.161	116	72
6385	Danio rerio	microsomal triglyceride transfer protein large subunit	1892	gi|134025026|gb|AAI35021.1|Microsomal triglyceride transfer protein [Danio rerio]	AAI35021	4.71e-99	92	332.413	194	180
6386	Danio rerio	muscleblind-like protein 1d	1387	gi|161897713|gb|ABX80002.1|muscleblind-like protein 1D [Danio rerio]	ABX80002	4.68e-11	81	73.9442	65	53
6392	Danio rerio	gametogenetin binding protein 2	953	gi|158253509|gb|AAI54128.1|Ggnbp2 protein [Danio rerio]	AAI54128	5.2e-23	63	112.849	119	76
6393	Danio rerio	cullin 3	1595	gi|299523039|ref|NP_001177414.1|cullin 3b [Danio rerio] >gi|190340239|gb|AAI63249.1| Cullin 3 [Danio rerio]	NP_001177414	1.59e-90	72	338.191	305	222
6403	Danio rerio	cas1 domain containing 1	881	gi|292624353|ref|XP_002665625.1|PREDICTED: CAS1 domain-containing protein 1 [Danio rerio]	XP_002665625	2.23e-30	71	137.117	122	87
6406	Danio rerio	olfactomedin 4	749	gi|292628106|ref|XP_001335383.3|PREDICTED: Tiarin protein-like [Danio rerio]	XP_001335383	2.03e-52	75	209.92	169	127
6409	Danio rerio	at-rich interactive domain-containing protein 4b- partial	939	gi|189523112|ref|XP_695746.3|PREDICTED: AT-rich interactive domain-containing protein 4B-like, partial [Danio rerio]	XP_695746	1.03e-15	48	88.5817	226	110
6417	Danio rerio	malectin precursor	508	gi|165972473|ref|NP_001107090.1|malectin precursor [Danio rerio] >gi|218526580|sp|A9C3P0.1|MLEC_DANRE RecName: Full=Malectin; Flags: Precursor >gi|159571075|emb|CAP19582.1| novel protein similar to H.sapiens KIAA0152 (KIAA0152) [Danio rerio]	NP_001107090	4.54e-64	87	206.453	142	124
6424	Danio rerio	zinc finger protein 292	2097	gi|55962556|emb|CAI12077.1|novel protein [Danio rerio]	CAI12077	3.52e-49	60	136.346	182	110
6434	Danio rerio	heat shock 70kda protein 4	907	gi|47550833|ref|NP_999881.1|heat shock protein 4a [Danio rerio] >gi|29881532|gb|AAH51152.1| Heat shock protein 4, like [Danio rerio] >gi|182891842|gb|AAI65369.1| Hspa4l protein [Danio rerio]	NP_999881	2.23e-105	84	386.341	295	249
6439	Danio rerio	synaptophysin	1361	gi|221136800|ref|NP_001137449.1|synaptophysin [Danio rerio] >gi|169153917|emb|CAQ13974.1| novel protein similar to vertebrate synaptophysin (SYP) [Danio rerio] >gi|169155017|emb|CAQ14556.1| novel protein similar to vertebrate synaptophysin (SYP) [Danio rerio]	NP_001137449	2.34e-124	84	450.284	294	249
6444	Danio rerio	carboxypeptidase o	1298	gi|292609739|ref|XP_002660496.1|PREDICTED: carboxypeptidase O [Danio rerio]	XP_002660496	7.44e-149	85	531.561	329	280
6450	Danio rerio	novel protein vertebrate periphilin 1	560	gi|148724933|emb|CAN88483.1|novel protein similar to vertebrate periphilin 1 (PPHLN1) [Danio rerio]	CAN88483	8.54e-07	46	57.3806	113	53
6451	Danio rerio	family with sequence similarity member a	680	gi|263419750|sp|A8E7G4.1|FA45A_DANRERecName: Full=Protein FAM45A; AltName: Full=Protein FAM45 >gi|157885979|emb|CAP09408.1| novel protein similar to vertebrate family with sequence similarity 45, member A (FAM45A) [Danio rerio]	A8E7G4	3.57e-31	87	139.043	83	73
6454	Danio rerio	tryptophan -dioxygenase	883	gi|156230253|gb|AAI51921.1|Tdo2 protein [Danio rerio]	AAI51921	2.5e-35	83	147.132	95	79
6456	Danio rerio	sam and sh3 domain containing 1	556	gi|113678490|ref|NP_001038284.1|SAM and SH3 domain containing 1 [Danio rerio] >gi|55251042|emb|CAH69070.1| novel protein similar to vertebrate SAM and SH3 domain containing 1 (SASH1) [Danio rerio] >gi|213625923|gb|AAI71610.1| Si:dkey-264g21.1 [Danio rerio]	NP_001038284	9.34e-71	90	254.218	160	144
6457	Danio rerio	complement c1q-like protein 4 precursor	1102	gi|189521996|ref|XP_001919564.1|PREDICTED: complement component 1, q subcomponent-like 4 like [Danio rerio]	XP_001919564	5.48e-50	77	158.303	131	101
6460	Danio rerio	apolipoprotein like	406	gi|71834286|ref|NP_001025233.1|apolipoprotein B, like [Danio rerio] >gi|55251139|emb|CAH68927.1| novel protein similar to vertebrate apolipoprotein B (including Ag(x) antigen) (APOB) [Danio rerio]	NP_001025233	7.26e-13	66	77.0258	93	62
6462	Danio rerio	complement component 4b (childo blood group)	2160	gi|125836785|ref|XP_694622.2|PREDICTED: wu:fi14a03 [Danio rerio] >gi|292625685|ref|XP_002666096.1| PREDICTED: complement C4-1-like [Danio rerio]	XP_694622	2.42e-156	71	386.341	365	261
6464	Danio rerio	slow myosin heavy chain 1	405	gi|38177589|gb|AAF00096.2|AF114427_1ventricular myosin heavy chain [Danio rerio]	AAF00096	7.64e-57	96	215.698	117	113
6465	Danio rerio	transmembrane 4 superfamily member 5	868	gi|157311775|ref|NP_001098587.1|hypothetical protein LOC565274 [Danio rerio] >gi|122890765|emb|CAM13213.1| novel protein similar to vertebrate transmembrane 4 L six family member 4 (TM4SF4) [Danio rerio]	NP_001098587	2.96e-43	73	179.874	134	98
6470	Danio rerio	cystinosin	580	gi|66472608|ref|NP_001018407.1|cystinosin [Danio rerio] >gi|63102145|gb|AAH95197.1| Cystinosis, nephropathic [Danio rerio]	NP_001018407	1.3e-48	73	196.438	168	124
6477	Danio rerio	max interactor 1	980	gi|126632595|emb|CAM56550.1|adducin 3 (gamma) [Danio rerio]	CAM56550	7.63e-53	92	179.104	125	115
6480	Danio rerio	chloride intracellular channel 5	2170	gi|47086245|ref|NP_998062.1|chloride intracellular channel 5 isoform 2 [Danio rerio] >gi|45501383|gb|AAH67160.1| Chloride intracellular channel 5 [Danio rerio] >gi|160774053|gb|AAI55313.1| Chloride intracellular channel 5 [Danio rerio]	NP_998062	2.18e-120	71	437.958	429	307
6482	Danio rerio	protein fam198b-like	1769	gi|125836337|ref|XP_694732.2|PREDICTED: hypothetical protein [Danio rerio]	XP_694732	5.56e-148	66	529.25	518	347
6483	Danio rerio	b-cell receptor-associated protein 29	1379	gi|56207835|emb|CAI20921.1|novel protein (zgc:110731) [Danio rerio]	CAI20921	4.55e-75	78	286.574	240	189
6487	Danio rerio	actin-related protein 8	654	gi|47777302|ref|NP_001001400.1|actin-related protein 8 [Danio rerio] >gi|30912686|sp|P59679.1|ARP8_DANRE RecName: Full=Actin-related protein 8 >gi|27882240|gb|AAH44364.1| ARP8 actin-related protein 8 homolog (yeast) [Danio rerio]	NP_001001400	1.17e-63	86	154.451	95	82
6490	Danio rerio	n-alpha-acetyltransferase auxiliary subunit	2404	gi|41054683|ref|NP_955844.1|N-alpha-acetyltransferase 35, NatC auxiliary subunit [Danio rerio] >gi|82188176|sp|Q7T322.1|NAA35_DANRE RecName: Full=N-alpha-acetyltransferase 35, NatC auxiliary subunit; AltName: Full=Embryonic growth-associated protein; Short=zEGAP; AltName: Full=Protein MAK10 homolog >gi|31418976|gb|AAH53286.1| MAK10 homolog, amino-acid N-acetyltransferase subunit, (S. cerevisiae) …	NP_955844	1.16e-170	78	605.134	425	332
6492	Danio rerio	mannose c type 1-like 1	1924	gi|292616414|ref|XP_002663014.1|PREDICTED: im:5629217 [Danio rerio]	XP_002663014	1.24e-162	77	328.561	244	188
6494	Danio rerio	ww domain-binding protein 4	484	gi|66472358|ref|NP_001018530.1|WW domain-binding protein 4 [Danio rerio] >gi|63102040|gb|AAH95798.1| Zgc:112384 [Danio rerio] >gi|182889904|gb|AAI65793.1| Zgc:112384 protein [Danio rerio]	NP_001018530	8.91e-17	55	68.1662	85	47
6496	Danio rerio	microtubule associated calponin and lim domain containing 3	2367	gi|292623603|ref|XP_001921676.2|PREDICTED: microtubule associated monoxygenase, calponin and LIM domain containing 3 [Danio rerio]	XP_001921676	7.4e-53	97	213.772	116	113
6498	Danio rerio	mybpc1 protein	4918	gi|55925504|ref|NP_001007323.1|myosin-binding protein C, slow-type [Danio rerio] >gi|55249626|gb|AAH85629.1| Myosin binding protein C, slow type [Danio rerio]	NP_001007323	0	91	835.869	498	454
6499	Danio rerio	ariadne ubiquitin-conjugating enzyme e2 binding protein homolog 1	1327	gi|41054301|ref|NP_956052.1|ariadne ubiquitin-conjugating enzyme E2 binding protein homolog 1 [Danio rerio] >gi|34785803|gb|AAH57523.1| Ariadne ubiquitin-conjugating enzyme E2 binding protein homolog 1 (Drosophila) [Danio rerio] >gi|126632507|emb|CAM56728.1| novel protein (zgc:66364) [Danio rerio] >gi|169154542|emb|CAQ13584.1| novel protein (zgc:66364) [Danio rerio] >gi|182889600|gb|AAI65397.1| A…	NP_956052	0	99	674.085	312	310
6512	Danio rerio	trypsin domain containing 1	709	gi|192451461|ref|NP_001122182.1|peroxisomal leader peptide-processing protease [Danio rerio] >gi|190339300|gb|AAI62169.1| Trypsin domain containing 1 [Danio rerio] >gi|220678156|emb|CAX14791.1| trypsin domain containing 1 [Danio rerio]	NP_001122182	2.01e-11	57	73.559	107	62
6521	Danio rerio	adp-ribosylation factor gtpase activating protein 1	991	gi|55925570|ref|NP_001007304.1|ADP-ribosylation factor GTPase activating protein 1 [Danio rerio] >gi|55249656|gb|AAH85678.1| Zgc:92804 [Danio rerio] >gi|182889158|gb|AAI64714.1| Zgc:92804 protein [Danio rerio]	NP_001007304	2.14e-92	96	219.164	112	108
6530	Danio rerio	deah (asp-glu-ala-his) box polypeptide 16	1217	gi|41053341|ref|NP_956318.1|DEAH (Asp-Glu-Ala-His) box polypeptide 16 [Danio rerio] >gi|28278884|gb|AAH45393.1| DEAH (Asp-Glu-Ala-His) box polypeptide 16 [Danio rerio] >gi|182890046|gb|AAI65206.1| Dhx16 protein [Danio rerio]	NP_956318	2.32e-56	77	224.172	241	187
6542	Danio rerio	endopin 2c-like	1672	gi|292623482|ref|XP_002665320.1|PREDICTED: hypothetical protein [Danio rerio]	XP_002665320	4.93e-88	73	277.33	261	192
6545	Danio rerio	retrotransposon-like family member (retr-1)-like	1708	gi|189527082|ref|XP_001922066.1|PREDICTED: RETRotransposon-like family member (retr-1)-like [Danio rerio]	XP_001922066	5.73e-142	67	509.22	514	347
6547	Danio rerio	thymopoietin gamma	1563	gi|50540278|ref|NP_001002606.1|hypothetical protein LOC436879 [Danio rerio] >gi|49904410|gb|AAH75986.1| Zgc:92287 [Danio rerio]	NP_001002606	1.24e-63	67	248.825	277	188
6550	Danio rerio	imap family member 4-like	762	gi|292625917|ref|XP_001922564.2|PREDICTED: GTPase, IMAP family member 4-like [Danio rerio]	XP_001922564	1.46e-13	69	80.8777	76	53
6561	Danio rerio	extended synaptotagmin-1	1263	gi|292615250|ref|XP_699731.4|PREDICTED: extended synaptotagmin-like protein 1b [Danio rerio]	XP_699731	1.48e-100	75	307.76	259	195
6565	Danio rerio	insulin receptor	1480	gi|218082480|ref|NP_001136144.1|insulin receptor a [Danio rerio] >gi|185178066|gb|ACC77574.1| insulin receptor a [Danio rerio]	NP_001136144	5.04e-51	86	206.838	130	112
6566	Danio rerio	mucin subtype tracheobronchial	740	gi|292616510|ref|XP_001919512.2|PREDICTED: mucin 5, subtype B, tracheobronchial-like [Danio rerio] >gi|292616544|ref|XP_002663073.1| PREDICTED: mucin 5, subtype B, tracheobronchial-like [Danio rerio]	XP_001919512	2.68e-33	78	146.362	90	71
6567	Danio rerio	cd300 molecule-like family member d-like	1614	gi|292611982|ref|XP_685503.4|PREDICTED: wu:fl04e06 [Danio rerio]	XP_685503	2.36e-57	69	228.024	235	163
6568	Danio rerio	tlc domain containing 1	2222	gi|54400644|ref|NP_001006071.1|TLC domain-containing protein 1 [Danio rerio] >gi|53734620|gb|AAH83250.1| TLC domain containing 1 [Danio rerio]	NP_001006071	2.49e-79	76	301.597	233	179
6574	Danio rerio	rho guanine nucleotide exchange factor 19	871	gi|125831156|ref|XP_683105.2|PREDICTED: im:7158374 [Danio rerio]	XP_683105	3.1e-16	62	90.1225	88	55
6581	Danio rerio	nucleoporin 98kda	1965	gi|292625732|ref|XP_002666111.1|PREDICTED: hypothetical protein LOC777756 [Danio rerio]	XP_002666111	3.35e-48	63	197.978	228	144
6587	Danio rerio	non-pou domain octamer-binding	849	gi|42415509|ref|NP_963873.1|non-POU domain-containing octamer-binding protein [Danio rerio] >gi|28422768|gb|AAH46880.1| Non-POU domain containing, octamer-binding [Danio rerio] >gi|122890789|emb|CAM13642.1| non-POU domain containing, octamer-binding [Danio rerio]	NP_963873	2.15e-83	73	313.153	262	193
6593	Danio rerio	tata element modulatory factor 1	539	gi|57768826|ref|NP_001003522.1|TATA element modulatory factor [Danio rerio] >gi|50417102|gb|AAH77134.1| TATA element modulatory factor 1 [Danio rerio]	NP_001003522	5.18e-08	97	61.2326	34	33
6594	Danio rerio	mkiaa0664 protein	3962	gi|220678310|emb|CAX13815.1|novel protein (zgc:152873) [Danio rerio]	CAX13815	9.84e-132	94	421.394	241	227
6595	Danio rerio	chromosome 3 open reading frame 37	1049	gi|150378429|ref|NP_001092888.1|hypothetical protein LOC560402 [Danio rerio] >gi|148744709|gb|AAI42823.1| Zgc:165500 protein [Danio rerio]	NP_001092888	5.2e-89	77	317.775	245	191
6601	Danio rerio	alcohol dehydrogenase class-3	2703	gi|46195771|ref|NP_571924.2|alcohol dehydrogenase class-3 [Danio rerio] >gi|45595752|gb|AAH67170.1| Alcohol dehydrogenase 5 [Danio rerio]	NP_571924	1.17e-09	68	64.6994	74	51
6609	Danio rerio	tetratricopeptide repeat domain 4	799	gi|41055957|ref|NP_957300.1|tetratricopeptide repeat protein 4 isoform 2 [Danio rerio] >gi|29436803|gb|AAH49428.1| Tetratricopeptide repeat domain 4 [Danio rerio]	NP_957300	1.17e-72	84	277.33	176	148
6610	Danio rerio	vesicle-associated membrane protein 1	4845	gi|50540126|ref|NP_001002532.1|vesicle-associated membrane protein 1 [Danio rerio] >gi|49900844|gb|AAH76364.1| Zgc:92912 [Danio rerio] >gi|182889492|gb|AAI65163.1| Zgc:92912 protein [Danio rerio]	NP_001002532	6.04e-23	97	115.546	71	69
6611	Danio rerio	acetylserotonin o-methyltransferase-like	784	gi|169154831|emb|CAQ14999.1|acetylserotonin O-methyltransferase-like [Danio rerio]	CAQ14999	2.11e-103	91	379.407	220	202
6618	Danio rerio	atp-dependent rna helicase ddx42	517	gi|302318882|ref|NP_001032894.2|ATP-dependent RNA helicase DDX42 [Danio rerio]	NP_001032894	6.28e-10	95	64.3142	44	42
6620	Danio rerio	endonuclease domain containing 1	1049	gi|189532116|ref|XP_001920999.1|PREDICTED: similar to endonuclease domain containing 1 [Danio rerio]	XP_001920999	7.35e-21	72	105.916	88	64
6624	Danio rerio	protein disulfide isomerase family member 4	1507	gi|39645929|gb|AAH63979.1|Protein disulfide isomerase associated 4 [Danio rerio]	AAH63979	0	93	699.893	394	369
6629	Danio rerio	chromatin modification-related protein meaf6	685	gi|292624051|ref|XP_002665513.1|PREDICTED: chromatin modification-related protein MEAF6-like isoform 2 [Danio rerio] >gi|148725958|emb|CAN88298.1| novel protein (zgc:100869) [Danio rerio]	XP_002665513	4.57e-76	92	167.933	119	110
6648	Danio rerio	tetratricopeptide repeat domain 26	606	gi|292614617|ref|XP_002662326.1|PREDICTED: tetratricopeptide repeat protein 26-like [Danio rerio]	XP_002662326	3.72e-28	87	128.642	99	87
6650	Danio rerio	reverse transcriptase	453	gi|77403694|dbj|BAE46429.1|ORF2-encoded protein [Danio rerio]	BAE46429	1.46e-11	59	47.7506	67	40
6662	Danio rerio	musashi homolog 1	565	gi|61806598|ref|NP_001013534.1|RNA-binding protein Musashi homolog 1 [Danio rerio] >gi|60688517|gb|AAH90916.1| Musashi homolog 1 (Drosophila) [Danio rerio] >gi|182888902|gb|AAI64361.1| Msi1 protein [Danio rerio]	NP_001013534	1.03e-84	96	316.235	166	161
6667	Danio rerio	retrotransposon-derived protein peg10-like	675	gi|292611541|ref|XP_002661138.1|PREDICTED: hepatic leukemia factor-like, partial [Danio rerio]	XP_002661138	8.72e-22	56	107.842	173	98
6671	Danio rerio	novel protein	2541	gi|181339668|ref|NP_001116771.1|hypothetical protein LOC569865 [Danio rerio] >gi|169158617|emb|CAQ14443.1| novel protein [Danio rerio]	NP_001116771	4.3e-14	60	85.1149	110	67
6678	Danio rerio	mediator of rna polymerase ii transcription subunit 9	735	gi|292629613|ref|XP_002667479.1|PREDICTED: mediator complex subunit 9-like [Danio rerio]	XP_002667479	2.04e-25	77	120.168	96	74
6684	Danio rerio	low quality protein: cas1 domain-containing protein 1-like	648	gi|292624353|ref|XP_002665625.1|PREDICTED: CAS1 domain-containing protein 1 [Danio rerio]	XP_002665625	1.93e-92	91	342.428	207	190
6686	Danio rerio	novel slow skeletal troponin t family protein	935	gi|55962571|emb|CAI11592.1|novel slow skeletal troponin T family protein [Danio rerio]	CAI11592	1.8e-66	92	164.851	146	135
6699	Danio rerio	guanine nucleotide binding 3	832	gi|79158644|gb|AAI08045.1|Gnl3 protein [Danio rerio]	AAI08045	3.26e-47	72	155.606	226	163
6705	Danio rerio	translocated promoter region (to activated met oncogene)	1444	gi|117167873|gb|AAI24604.1|LOC571089 protein [Danio rerio]	AAI24604	4.22e-156	87	251.521	179	157
6709	Danio rerio	solute carrier family 25 (mitochondrial carrier: glutamate) member 22	912	gi|47087357|ref|NP_998573.1|solute carrier family 25 (mitochondrial carrier: glutamate), member 22 [Danio rerio] >gi|30185745|gb|AAH51620.1| Solute carrier family 25 (mitochondrial carrier: glutamate), member 22 [Danio rerio] >gi|49902666|gb|AAH75788.1| Solute carrier family 25 (mitochondrial carrier: glutamate), member 22 [Danio rerio]	NP_998573	1.53e-77	93	293.893	175	164
6711	Danio rerio	selenoprotein 1	1473	gi|56269442|gb|AAH86844.1|Selenoprotein P, plasma, 1b [Danio rerio]	AAH86844	1.15e-71	79	275.404	214	171
6718	Danio rerio	probable dna polymerase	3003	gi|27802860|emb|CAD60788.1|novel protein similar to DNA polymerases [Danio rerio]	CAD60788	4.75e-38	39	90.5077	370	146
6722	Danio rerio	coiled-coil domain-containing protein 55	480	gi|116812569|ref|NP_001070898.1|coiled-coil domain-containing protein 55 [Danio rerio] >gi|116284200|gb|AAI24125.1| Zgc:152777 [Danio rerio]	NP_001070898	8.74e-19	97	96.6709	69	67
6724	Danio rerio	membrane palmitoylated 6 (maguk p55 subfamily member 6)	1711	gi|213627542|gb|AAI71539.1|Mpp6 protein [Danio rerio]	AAI71539	3.43e-78	90	297.36	173	157
6734	Danio rerio	matrix-remodelling associated 8b	1913	gi|166157474|ref|NP_001073429.2|matrix-remodelling associated 8b [Danio rerio] >gi|165993167|emb|CAP71895.1| zgc:153991 [Danio rerio]	NP_001073429	6.86e-06	71	57.3806	63	45
6738	Danio rerio	activating transcription factor 6	1194	gi|160333583|ref|NP_001103989.1|cyclic AMP-dependent transcription factor ATF-6 alpha [Danio rerio] >gi|157885914|emb|CAP09464.1| novel protein similar to activating transcription factor 6 (ATF6) [Danio rerio] >gi|157886092|emb|CAI11744.2| novel protein similar to activating transcription factor 6 (ATF6) [Danio rerio]	NP_001103989	6.91e-70	70	194.897	203	144
6739	Danio rerio	transient receptor potential cation channel subfamily m member 7	1299	gi|190337434|gb|AAI63719.1|Trpm7 protein [Danio rerio]	AAI63719	0	85	652.514	432	369
6741	Danio rerio	aminopeptidase n	1141	gi|113678137|ref|NP_001038326.1|membrane alanine aminiopeptidase [Danio rerio] >gi|94733195|emb|CAK04383.1| novel protein similar to vertebrate alanyl (membrane) aminopeptidase (aminopeptidase N, aminopeptidase M, microsomal aminopeptidase, CD13, p150) (ANPEP) [Danio rerio]	NP_001038326	4.97e-94	80	179.489	127	102
6742	Danio rerio	connexin	2324	gi|55742011|ref|NP_001007214.1|connexin 45.6 [Danio rerio] >gi|27464512|gb|AAO16106.1| connexin 45.6 [Danio rerio] >gi|190338468|gb|AAI63595.1| Connexin 45.6 [Danio rerio] >gi|190338774|gb|AAI63596.1| Connexin 45.6 [Danio rerio] >gi|285877931|gb|ADC38974.1| connexin 45.6 [Danio rerio] >gi|285877935|gb|ADC38975.1| connexin 45.6 [Danio rerio] >gi|285877958|gb|ADC38976.1| connexin 45.6 [Danio rerio]…	NP_001007214	3.75e-09	54	68.5514	88	48
6746	Danio rerio	yy1 transcription factor	1035	gi|47086801|ref|NP_997782.1|transcriptional repressor protein YY1 [Danio rerio] >gi|32400685|gb|AAP80591.1|AF389345_1 transcription factor YY1 [Danio rerio] >gi|47937883|gb|AAH71351.1| Yy1a protein [Danio rerio]	NP_997782	6.49e-70	76	268.855	325	249
6748	Danio rerio	_6-like	1085	gi|189515890|ref|XP_001337855.2|PREDICTED: ReO_6-like [Danio rerio]	XP_001337855	1.54e-81	60	187.193	264	159
6749	Danio rerio	h+ lysosomal 56 v1 subunit b2	1405	gi|292618154|ref|XP_002663572.1|PREDICTED: ATPase, H+ transporting, lysosomal V1 subunit B2-like [Danio rerio] >gi|133777410|gb|AAI15215.1| ATPase, H+ transporting, lysosomal V1 subunit B2 [Danio rerio]	XP_002663572	2.72e-83	99	313.923	157	156
6755	Danio rerio	immunoglobulin binding protein 1	1120	gi|220673301|emb|CAX13336.1|novel TAP42-like family domain containing protein (zgc:55347) [Danio rerio]	CAX13336	3.21e-86	92	163.31	103	95
6768	Danio rerio	serine threonine-protein kinase sik2	579	gi|292621462|ref|XP_696325.4|PREDICTED: salt-inducible kinase 2b [Danio rerio]	XP_696325	1.5e-47	96	191.815	104	100
6769	Danio rerio	hiv-1 tat interactive protein 30kda	833	gi|18859483|ref|NP_571756.1|oxidoreductase HTATIP2 [Danio rerio] >gi|14326037|gb|AAK60127.1|AF329850_1 Tat-interacting protein Tip30 [Danio rerio] >gi|66911339|gb|AAH97086.1| Htatip2 protein [Danio rerio] >gi|169159052|emb|CAQ14251.1| HIV-1 Tat interactive protein 2 [Danio rerio]	NP_571756	8.36e-93	88	344.354	210	186
6770	Danio rerio	upf0563 protein c17orf95 homolog	986	gi|189517411|ref|XP_001922483.1|PREDICTED: MGC84354 protein-like [Danio rerio]	XP_001922483	1.24e-62	78	216.083	183	143
6773	Danio rerio	histocompatibility ha-1	2190	gi|292611222|ref|XP_001919378.2|PREDICTED: beta-chimaerin-like [Danio rerio]	XP_001919378	3.62e-115	75	420.624	359	271
6774	Danio rerio	quaking protein	1039	gi|18859061|ref|NP_571299.1|protein quaking-A [Danio rerio] >gi|2406561|gb|AAB70454.1| quaking protein homolog [Danio rerio] >gi|160774055|gb|AAI55318.1| Quaking [Danio rerio]	NP_571299	9.61e-114	97	414.461	229	224
6775	Danio rerio	rna binding motif protein 12	1144	gi|51467948|ref|NP_001003856.1|RNA-binding protein 12 [Danio rerio] >gi|31324618|gb|AAP48571.1| swan [Danio rerio] >gi|190336635|gb|AAI62473.1| RNA binding motif protein 12 [Danio rerio] >gi|190337822|gb|AAI62102.1| RNA binding motif protein 12 [Danio rerio]	NP_001003856	1.21e-121	77	369.777	278	216
6777	Danio rerio	prp40 pre-mrna processing factor 40 homolog a	2763	gi|38198625|ref|NP_938170.1|pre-mRNA-processing factor 40 homolog A [Danio rerio] >gi|29179583|gb|AAH49307.1| PRP40 pre-mRNA processing factor 40 homolog A (yeast) [Danio rerio] >gi|169145328|emb|CAQ13743.1| PRP40 pre-mRNA processing factor 40 homolog A (yeast) [Danio rerio]	NP_938170	0	80	306.22	237	191
6783	Danio rerio	type alpha 2	1979	gi|224809395|ref|NP_001139254.1|collagen alpha-2(V) chain [Danio rerio]	NP_001139254	2.52e-136	93	490.73	274	255
6784	Danio rerio	deah (asp-glu-ala-his) box polypeptide 37	898	gi|254553259|ref|NP_001076473.2|probable ATP-dependent RNA helicase DHX37 [Danio rerio] >gi|220673173|emb|CAX14752.1| DEAH (Asp-Glu-Ala-His) box polypeptide 37 [Danio rerio]	NP_001076473	5.14e-46	84	189.119	124	105
6785	Danio rerio	acyl- thioesterase 11	1418	gi|63102063|gb|AAH95856.1|Acyl-CoA thioesterase 11 [Danio rerio] >gi|182890812|gb|AAI65461.1| Acot11 protein [Danio rerio]	AAH95856	4.3e-36	70	157.147	136	96
6788	Danio rerio	stabilin 1	881	gi|307344645|ref|NP_001182543.1|stabilin-1 [Danio rerio] >gi|307075969|dbj|BAJ18122.1| FEEL-1 [Danio rerio]	NP_001182543	8.41e-62	65	232.646	261	170
6790	Danio rerio	gamma	1869	gi|148224268|ref|NP_001083007.1|gamma-parvin [Danio rerio] >gi|126631534|gb|AAI33941.1| Zgc:162304 protein [Danio rerio]	NP_001083007	1.65e-84	79	217.624	200	159
6791	Danio rerio	testis expressed gene 15	2141	gi|292617364|ref|XP_002663332.1|PREDICTED: hypothetical protein [Danio rerio]	XP_002663332	7.02e-55	77	220.32	184	143
6792	Danio rerio	ribonuclease p mrp 30kda subunit	987	gi|61806528|ref|NP_001013497.1|ribonuclease P protein subunit p30 [Danio rerio] >gi|60552190|gb|AAH91449.1| Ribonuclease P/MRP 30 subunit [Danio rerio] >gi|182889248|gb|AAI64838.1| Rpp30 protein [Danio rerio]	NP_001013497	9.45e-108	84	394.43	265	224
6797	Danio rerio	titin b	464	gi|189523697|ref|XP_001341635.2|PREDICTED: titin b [Danio rerio]	XP_001341635	2.37e-11	73	72.0182	60	44
6809	Danio rerio	peptidylprolyl isomerase -like 6	988	gi|66472556|ref|NP_001018433.1|peptidyl-prolyl cis-trans isomerase-like 6 [Danio rerio] >gi|63101862|gb|AAH95284.1| Zgc:110463 [Danio rerio]	NP_001018433	6.38e-115	85	396.741	257	219
6812	Danio rerio	novel protein	979	gi|190338450|gb|AAI63545.1|Family with sequence similarity 65, member A [Danio rerio]	AAI63545	0.000252	78	50.8322	38	30
6816	Danio rerio	ubiquitin specific peptidase 13 (isopeptidase t-3)	2737	gi|148357110|ref|NP_001091856.1|ubiquitin carboxyl-terminal hydrolase 13 [Danio rerio] >gi|292614980|ref|XP_002662501.1| PREDICTED: ubiquitin thiolesterase 13-like [Danio rerio] >gi|146327002|gb|AAI41801.1| Wu:fc61g08 protein [Danio rerio]	NP_001091856	1.18e-57	87	229.95	140	122
6821	Danio rerio	adenylate kinase 7	2245	gi|157841262|ref|NP_001103168.1|putative adenylate kinase 7 [Danio rerio] >gi|156230664|gb|AAI52501.1| Zgc:165635 protein [Danio rerio]	NP_001103168	8.28e-178	80	448.743	372	300
6822	Danio rerio	centromere protein 350 400ka	1740	gi|292623300|ref|XP_002665261.1|PREDICTED: im:7140452 [Danio rerio]	XP_002665261	2.11e-89	73	266.159	250	184
6824	Danio rerio	kiaa0350 protein	927	gi|28277938|gb|AAH46010.1|Zgc:56230 [Danio rerio]	AAH46010	4.96e-148	94	528.094	290	275
6830	Danio rerio	class member 1	1301	gi|148725272|emb|CAI20711.2|novel protein similar to vertebrate mannosidase, alpha, class 1A, member 1 (MAN1A1) [Danio rerio] >gi|148725322|emb|CAI21344.2| novel protein similar to vertebrate mannosidase, alpha, class 1A, member 1 (MAN1A1) [Danio rerio] >gi|148725458|emb|CAN88497.1| novel protein similar to vertebrate mannosidase, alpha, class 1A, member 1 (MAN1A1) [Danio rerio]	CAI20711	3.98e-126	88	456.062	299	266
6832	Danio rerio	trak1 protein	912	gi|189529448|ref|XP_001921312.1|PREDICTED: KIAA1042 protein-like [Danio rerio]	XP_001921312	5.18e-126	93	454.907	291	273
6833	Danio rerio	sar1 gene homolog a ( cerevisiae) isoform cra_b	2003	gi|220678154|emb|CAX14789.1|SAR1 gene homolog A (S. cerevisiae) [Danio rerio]	CAX14789	3.73e-103	97	380.563	198	193
6842	Danio rerio	f-box protein 2	1248	gi|166157561|ref|NP_001107270.1|F-box only protein 2 [Danio rerio] >gi|165970365|gb|AAI58199.1| Zgc:175088 protein [Danio rerio]	NP_001107270	3.97e-75	85	286.574	176	150
6845	Danio rerio	PREDICTED: hypothetical protein [Danio rerio]	1000	gi|292611096|ref|XP_002660979.1|PREDICTED: hypothetical protein [Danio rerio]	XP_002660979	7.36e-07	65	59.3066	55	36
6849	Danio rerio	presequence mitochondrial precursor	1582	gi|47087301|ref|NP_998652.1|presequence protease, mitochondrial precursor [Danio rerio] >gi|82188730|sp|Q7ZVZ6.1|PREP_DANRE RecName: Full=Presequence protease, mitochondrial; AltName: Full=Pitrilysin metalloproteinase 1; Flags: Precursor >gi|28277577|gb|AAH45351.1| Pitrilysin metalloproteinase 1 [Danio rerio] >gi|182892162|gb|AAI65169.1| Pitrm1 protein [Danio rerio]	NP_998652	2.66e-122	79	443.736	357	284
6855	Danio rerio	squamous cell carcinoma antigen recognized by t cells	1661	gi|50540414|ref|NP_001002673.1|U4/U6.U5 tri-snRNP-associated protein 1 [Danio rerio] >gi|49903277|gb|AAH76544.1| Squamous cell carcinoma antigen recognised by T cells [Danio rerio]	NP_001002673	1.14e-109	88	217.624	193	171
6868	Danio rerio	novel protein (zgc:112490)	2736	gi|62202822|gb|AAH93340.1|Zgc:112491 [Danio rerio]	AAH93340	1.88e-150	86	417.157	258	223
6872	Danio rerio	translocated promoter region (to activated met oncogene)	551	gi|113681286|ref|NP_001025294.1|nucleoprotein TPR [Danio rerio] >gi|56207462|emb|CAI21287.1| novel protein similar to translocated promoter region (to activated MET oncogene) (TPR) [Danio rerio]	NP_001025294	2.25e-49	77	198.749	174	134
6879	Danio rerio	clip-associating protein 1	1926	gi|159569348|emb|CAP19544.1|novel protein similar to vertebrate cytoplasmic linker associated protein 1 (CLASP1) [Danio rerio] >gi|159570263|emb|CAP19570.1| novel protein similar to vertebrate cytoplasmic linker associated protein 1 (CLASP1) [Danio rerio]	CAP19544	1.15e-158	87	473.011	332	291
6880	Danio rerio	cdc-like kinase 2	1090	gi|94734210|emb|CAK04998.1|novel protein similar to vertebrate CDC-like kinase 2 (CLK2) [Danio rerio]	CAK04998	1.13e-07	73	59.3066	45	33
6881	Danio rerio	activity-dependent neuroprotector	724	gi|292626992|ref|XP_002666520.1|PREDICTED: activity-dependent neuroprotector-like [Danio rerio]	XP_002666520	6.28e-48	84	194.897	128	108
6887	Danio rerio	protein lsm14 homolog a	2882	gi|42476222|ref|NP_956719.2|protein LSM14 homolog A [Danio rerio] >gi|40807141|gb|AAH65337.1| LSM14 homolog A (SCD6, S. cerevisiae) [Danio rerio]	NP_956719	1.58e-44	88	186.422	124	110
6897	Danio rerio	protein dpy-19 homolog 1	1604	gi|292622593|ref|XP_002665048.1|PREDICTED: dpy-19-like 1, like [Danio rerio]	XP_002665048	3.73e-172	79	609.372	455	360
6898	Danio rerio	cytochrome family subfamily polypeptide 2	1723	gi|117606212|ref|NP_001071070.1|cytochrome P450, family 4, subfamily V, polypeptide 2 [Danio rerio] >gi|116487646|gb|AAI25969.1| Cytochrome P450, family 4, subfamily V, polypeptide 2 [Danio rerio] >gi|182891854|gb|AAI65389.1| Cyp4v2 protein [Danio rerio] >gi|220679009|emb|CAX13368.1| cytochrome P450, family 4, subfamily V, polypeptide 2 [Danio rerio]	NP_001071070	0	90	513.457	301	271
6901	Danio rerio	coronin 7	2763	gi|71834614|ref|NP_001025407.1|coronin-7 [Danio rerio] >gi|68534710|gb|AAH98622.1| Zgc:112352 [Danio rerio]	NP_001025407	9.85e-145	92	519.235	305	281
6908	Danio rerio	breast cancer metastasis-suppressor 1-like	1338	gi|71834364|ref|NP_001025273.1|breast cancer metastasis-suppressor 1-like protein [Danio rerio] >gi|82225989|sp|Q4V8V1.1|BRM1L_DANRE RecName: Full=Breast cancer metastasis-suppressor 1-like protein >gi|66910490|gb|AAH97187.1| Zgc:114129 [Danio rerio]	NP_001025273	2.13e-130	94	470.315	316	300
6911	Danio rerio	copine iii	1154	gi|41055811|ref|NP_956461.1|copine-3 [Danio rerio] >gi|28277654|gb|AAH45408.1| Copine III [Danio rerio] >gi|182889964|gb|AAI65873.1| Cpne3 protein [Danio rerio]	NP_956461	1.14e-116	91	322.398	188	172
6914	Danio rerio	protein tyrosine receptor- zeta1	489	gi|292628346|ref|XP_002666925.1|PREDICTED: carbonic anhydrase XVI c [Danio rerio]	XP_002666925	4.4e-26	89	120.939	68	61
6915	Danio rerio	histone cluster h2ag-like	871	gi|54400432|ref|NP_001005967.1|histone 2, H2a [Danio rerio] >gi|53734440|gb|AAH83299.1| Zgc:101846 [Danio rerio] >gi|94732273|emb|CAK03635.1| novel protein similar to vertebrate histone 2, H2a family [Danio rerio] >gi|182888800|gb|AAI64227.1| Zgc:101846 protein [Danio rerio] >gi|209732304|gb|ACI67021.1| Histone H2A [Salmo salar] >gi|225703172|gb|ACO07432.1| Histone H2A [Oncorhynchus mykiss] >gi|2…	NP_001005967	7.82e-52	100	208.379	106	106
6935	Danio rerio	class type 10a	887	gi|125818780|ref|XP_695556.2|PREDICTED: ATPase, class V, type 10A-like [Danio rerio]	XP_695556	1.28e-41	96	174.481	90	87
6942	Danio rerio	ryanodine receptor 2	658	gi|189530774|ref|XP_001921137.1|PREDICTED: ryanodine receptor 2b (cardiac) [Danio rerio]	XP_001921137	2.09e-53	74	212.231	184	137
6950	Danio rerio	grp1 (general receptor for phosphoinositides 1)-associated scaffold protein	1409	gi|90093326|ref|NP_001035013.1|general receptor for phosphoinositides 1-associated scaffold protein [Danio rerio] >gi|89130460|gb|AAI14299.1| GRP1 (general receptor for phosphoinositides 1)-associated scaffold protein like [Danio rerio]	NP_001035013	4.25e-44	95	183.726	100	95
6951	Danio rerio	cofactor of brca1	2024	gi|41055805|ref|NP_956462.1|cofactor of BRCA1 isoform 2 [Danio rerio] >gi|28279580|gb|AAH45409.1| Cofactor of BRCA1 [Danio rerio] >gi|182889114|gb|AAI64663.1| Cobra1 protein [Danio rerio]	NP_956462	0	95	635.18	410	390
6955	Danio rerio	hepatoma-derived growth factor-related protein 2	1935	gi|259016246|sp|Q5XXA7.2|HDGR2_DANRERecName: Full=Hepatoma-derived growth factor-related protein 2; Short=HRP-2 >gi|220675942|emb|CAX13226.1| hepatoma-derived growth factor, related protein 2 [Danio rerio]	Q5XXA7	1.09e-43	65	182.956	246	160
6956	Danio rerio	sarcoplasmic endoplasmic reticulum calcium atpase 2	986	gi|182890740|gb|AAI65245.1|Atp2a2a protein [Danio rerio]	AAI65245	1.08e-87	95	327.791	171	163
6958	Danio rerio	lipocalin precursor	1043	gi|190338237|gb|AAI63043.1|LOC555483 protein [Danio rerio] >gi|190340121|gb|AAI63029.1| LOC555483 protein [Danio rerio]	AAI63043	8.9e-51	74	205.297	178	132
6965	Danio rerio	phosphoglucose isomerase-2	2400	gi|251823808|ref|NP_658910.2|glucose phosphate isomerase b [Danio rerio] >gi|113197919|gb|AAI21195.1| Gpib protein [Danio rerio]	NP_658910	0	92	682.174	392	364
6969	Danio rerio	guanine nucleotide binding protein (g protein) alpha activating activity olfactory type	882	gi|76253728|ref|NP_999968.2|guanine nucleotide-binding protein G(olf) subunit alpha [Danio rerio] >gi|49904442|gb|AAH76540.1| Zgc:92392 [Danio rerio]	NP_999968	6.45e-78	96	295.049	161	155
6988	Danio rerio	fintrim family protein	799	gi|292610963|ref|XP_002660924.1|PREDICTED: finTRIM family, member 15 [Danio rerio]	XP_002660924	3.02e-62	69	189.504	189	131
6994	Danio rerio	e3 ubiquitin-protein ligase praja-2	2525	gi|157311773|ref|NP_001098586.1|E3 ubiquitin-protein ligase Praja-2 [Danio rerio] >gi|123232702|emb|CAM16362.1| novel protein similar to vertebrate praja family protein [Danio rerio] >gi|123232988|emb|CAM15223.1| novel protein similar to vertebrate praja family protein [Danio rerio]	NP_001098586	1.19e-141	66	508.834	675	450
6995	Danio rerio	kynureninase (l-kynurenine hydrolase)	823	gi|292614504|ref|XP_002662292.1|PREDICTED: kynureninase-like [Danio rerio]	XP_002662292	2.7e-118	89	417.157	245	220
6997	Danio rerio	collagen alpha-1 chain	1678	gi|292617491|ref|XP_694040.4|PREDICTED: si:ch211-174g17.1 [Danio rerio]	XP_694040	3.61e-40	96	171.014	83	80
6999	Danio rerio	insect-derived growth factor-a-like protein	1664	gi|68441609|ref|XP_697024.1|PREDICTED: zgc:171573 [Danio rerio]	XP_697024	3.13e-36	77	157.918	187	144
7009	Danio rerio	PREDICTED: hypothetical protein LOC368413 [Danio rerio]	378	gi|68369926|ref|XP_701610.1|PREDICTED: hypothetical protein LOC368413 [Danio rerio]	XP_701610	3.17e-08	67	61.6178	53	36
7014	Danio rerio	estrogen receptor binding site 9	730	gi|41055279|ref|NP_957388.1|receptor-binding cancer antigen expressed on SiSo cells [Danio rerio] >gi|29436968|gb|AAH49504.1| Estrogen receptor binding site associated, antigen, 9 [Danio rerio]	NP_957388	1.86e-55	86	219.935	140	121
7018	Danio rerio	novel protein glutaminase	1093	gi|94732560|emb|CAK05050.1|novel protein similar to vertebrate glutaminase (GLS) [Danio rerio]	CAK05050	1.19e-66	90	142.895	76	69
7030	Danio rerio	loc553490 protein	523	gi|158253686|gb|AAI54342.1|LOC553490 protein [Danio rerio]	AAI54342	1.76e-10	65	69.3218	80	52
7049	Danio rerio	cenpt protein	1898	gi|68396692|ref|XP_690688.1|PREDICTED: hypothetical protein [Danio rerio]	XP_690688	5.55e-42	91	135.961	79	72
7054	Danio rerio	phospholipid transfer protein	1860	gi|57526005|ref|NP_001003519.1|phospholipid transfer protein [Danio rerio] >gi|50417106|gb|AAH77135.1| Zgc:100903 [Danio rerio]	NP_001003519	3.73e-33	92	147.902	88	81
7056	Danio rerio	anthrax toxin receptor 1	853	gi|156523281|ref|NP_001096038.1|anthrax toxin receptor 2b [Danio rerio] >gi|151335854|gb|ABS00409.1| capillary morphogenesis protein 2B [Danio rerio]	NP_001096038	9.9e-78	86	282.722	199	173
7058	Danio rerio	polypeptide n-acetylgalactosaminyltransferase 8-like	597	gi|292628149|ref|XP_696923.4|PREDICTED: polypeptide N-acetylgalactosaminyltransferase 8-like [Danio rerio]	XP_696923	2.84e-09	59	65.855	61	36
7064	Danio rerio	interferon-induced very large gtpase 1-like	1058	gi|292624105|ref|XP_001344731.2|PREDICTED: very large inducible GTPase-1-like [Danio rerio]	XP_001344731	8.76e-38	65	162.155	167	110
7077	Danio rerio	isoform cra_a	1515	gi|141795831|gb|AAI39575.1|Hpse protein [Danio rerio]	AAI39575	1.77e-91	83	341.273	261	217
7086	Danio rerio	transmembrane protein 41b	1036	gi|121583744|ref|NP_001073456.1|transmembrane protein 41B [Danio rerio] >gi|292616284|ref|XP_002662957.1| PREDICTED: transmembrane protein 41B-like [Danio rerio] >gi|150416161|sp|A1A5V7.1|TM41B_DANRE RecName: Full=Transmembrane protein 41B >gi|118764110|gb|AAI28831.1| Transmembrane protein 41B [Danio rerio]	NP_001073456	2.87e-113	98	370.548	206	202
7090	Danio rerio	ring finger protein 157	821	gi|292619586|ref|XP_683006.4|PREDICTED: ring finger protein 157-like [Danio rerio]	XP_683006	8.3e-21	89	105.145	57	51
7091	Danio rerio	kinase d-interacting substrate of 220 kda	2830	gi|55251114|emb|CAH69145.1|novel protein (zgc:63531) [Danio rerio]	CAH69145	7.55e-33	83	89.3521	61	51
7099	Danio rerio	ubiquitin specific peptidase 14 (trna-guanine transglycosylase)	1411	gi|41053915|ref|NP_956267.1|ubiquitin carboxyl-terminal hydrolase 14 [Danio rerio] >gi|27882361|gb|AAH44553.1| Ubiquitin specific protease 14 (tRNA-guanine transglycosylase) [Danio rerio]	NP_956267	1.3e-154	92	290.426	170	157
7100	Danio rerio	nucleotide-binding oligomerization domain containing 2-like	1713	gi|292630336|ref|XP_001919268.2|PREDICTED: nucleotide-binding oligomerization domain containing 2-like [Danio rerio]	XP_001919268	3.57e-71	61	258.455	419	258
7103	Danio rerio	rala binding protein isoform cra_a	1305	gi|46309531|ref|NP_996963.1|ralA-binding protein 1 [Danio rerio] >gi|42542847|gb|AAH66523.1| Zgc:76867 [Danio rerio]	NP_996963	1.32e-169	96	600.512	373	359
7104	Danio rerio	myosin binding protein slow type	643	gi|269914087|ref|NP_001013529.2|myosin-binding protein C, fast-type [Danio rerio]	NP_001013529	2.6e-53	84	161.77	147	124
7110	Danio rerio	PREDICTED: hypothetical protein [Danio rerio]	941	gi|68397119|ref|XP_693143.1|PREDICTED: hypothetical protein [Danio rerio]	XP_693143	1.43e-25	88	121.324	85	75
7113	Danio rerio	hepatocyte growth factor-like protein	1638	gi|54038375|gb|AAH84690.1|Macrophage stimulating 1 (hepatocyte growth factor-like) [Danio rerio]	AAH84690	0	90	516.924	286	259
7116	Danio rerio	rna polymerase ii associated protein 2	985	gi|169158778|emb|CAQ13680.1|novel protein [Danio rerio]	CAQ13680	1.81e-26	84	124.405	91	77
7120	Danio rerio	calcium-binding protein 39	867	gi|47087277|ref|NP_998666.1|calcium binding protein 39, like 1 [Danio rerio] >gi|28277560|gb|AAH44172.1| Calcium binding protein 39 [Danio rerio] >gi|182888922|gb|AAI64384.1| Cab39 protein [Danio rerio]	NP_998666	7.03e-61	98	209.534	123	121
7123	Danio rerio	centromere protein k	995	gi|156230363|gb|AAI51945.1|Cenpk protein [Danio rerio]	AAI51945	8.34e-49	72	154.836	152	110
7131	Danio rerio	arrestin domain containing 3	1626	gi|62955753|ref|NP_001017889.1|hypothetical protein LOC550588 [Danio rerio] >gi|62202364|gb|AAH92955.1| Zgc:110626 [Danio rerio] >gi|122891184|emb|CAM13188.1| novel protein (zgc:110626) [Danio rerio]	NP_001017889	5.68e-86	70	179.874	185	130
7136	Danio rerio	solute carrier family 27 (fatty acid transporter) member 2	499	gi|56693350|ref|NP_001008639.1|very long-chain acyl-CoA synthetase [Danio rerio] >gi|56269279|gb|AAH86700.1| Zgc:101540 [Danio rerio] >gi|182889656|gb|AAI65471.1| Zgc:101540 protein [Danio rerio]	NP_001008639	2.79e-49	89	197.978	116	104
7139	Danio rerio	solute carrier family 27 (fatty acid transporter) member 6	689	gi|116517266|ref|NP_001070854.1|solute carrier family 27 (fatty acid transporter), member 6 [Danio rerio] >gi|112419311|gb|AAI22421.1| Solute carrier family 27 (fatty acid transporter), member 6 [Danio rerio]	NP_001070854	2.06e-74	83	282.722	186	156
7142	Danio rerio	ero1-like beta ( cerevisiae)	2317	gi|115495797|ref|NP_001070106.1|ERO1-like protein beta [Danio rerio] >gi|115313183|gb|AAI24221.1| Zgc:153032 [Danio rerio]	NP_001070106	1.78e-43	95	182.57	100	95
7144	Danio rerio	caspase recruitment domain member 6-like	3991	gi|125809915|ref|XP_001346163.1|PREDICTED: caspase recruitment domain family, member 6-like [Danio rerio]	XP_001346163	0	86	411.764	279	242
7152	Danio rerio	zgc:112265 protein	1841	gi|34783791|gb|AAH56811.1|Zgc:112265 protein [Danio rerio]	AAH56811	6.98e-16	72	63.929	62	45
7157	Danio rerio	microfibrillar-associated protein 1	1159	gi|41056003|ref|NP_957311.1|microfibrillar-associated protein 1 [Danio rerio] >gi|30354417|gb|AAH52118.1| Microfibrillar-associated protein 1 [Danio rerio]	NP_957311	3.2e-76	97	290.041	151	147
7170	Danio rerio	prolyl 4-hydroxylase subunit alpha-1 precursor	1041	gi|47550697|ref|NP_999856.1|procollagen-proline, 2-oxoglutarate 4-dioxygenase (proline 4-hydroxylase), alpha 1 polypeptide [Danio rerio] >gi|28277826|gb|AAH45890.1| Procollagen-proline, 2-oxoglutarate 4-dioxygenase (proline 4-hydroxylase), alpha polypeptide I [Danio rerio]	NP_999856	4.79e-113	82	412.149	299	246
7173	Danio rerio	PREDICTED: si:dkey-226l10.6 [Danio rerio]	973	gi|68404239|ref|XP_686681.1|PREDICTED: si:dkey-226l10.6 [Danio rerio]	XP_686681	1.51e-14	52	66.6254	137	72
7175	Danio rerio	ras-related protein rab-34	587	gi|54400690|ref|NP_001006094.1|ras-related protein Rab-34 [Danio rerio] >gi|53734612|gb|AAH83224.1| RAB34, member RAS oncogene family [Danio rerio] >gi|182891158|gb|AAI63990.1| Rab34 protein [Danio rerio]	NP_001006094	3.2e-48	94	187.193	113	107
7176	Danio rerio	e3 ubiquitin-protein ligase uhrf1	895	gi|49618893|gb|AAT68031.1|NP95 [Danio rerio]	AAT68031	1.96e-13	71	80.8777	63	45
7184	Danio rerio	kelch-like 7	1535	gi|41053708|ref|NP_957171.1|hypothetical protein LOC393851 [Danio rerio] >gi|39645702|gb|AAH63745.1| Zgc:63520 [Danio rerio]	NP_957171	9.08e-158	93	410.223	258	241
7191	Danio rerio	cd93 molecule	1689	gi|41054247|ref|NP_956080.1|C-type lectin domain family 14, member A [Danio rerio] >gi|33416605|gb|AAH55657.1| Zgc:66439 [Danio rerio]	NP_956080	5.25e-47	52	193.741	371	193
7200	Danio rerio	transmembrane protein 167b	1170	gi|57524666|ref|NP_001003761.1|protein kish-B precursor [Danio rerio] >gi|82182070|sp|Q6AZW1.1|KISHB_DANRE RecName: Full=Protein kish-B; Flags: Precursor >gi|50603876|gb|AAH77152.1| Zgc:101127 [Danio rerio]	NP_001003761	2.53e-28	91	130.954	74	68
7205	Danio rerio	ras homolog gene member u	1898	gi|55925375|ref|NP_001007444.1|rho-related GTP-binding protein RhoU [Danio rerio] >gi|55250296|gb|AAH85398.1| Ras homolog gene family, member Ua [Danio rerio] >gi|94733025|emb|CAK04404.1| ras homolog gene family, member Ua [Danio rerio] >gi|182891070|gb|AAI65147.1| Rhoua protein [Danio rerio]	NP_001007444	4.89e-105	92	386.726	226	210
7209	Danio rerio	integrin alpha 9	873	gi|292617796|ref|XP_002663459.1|PREDICTED: integrin alpha 4-like [Danio rerio]	XP_002663459	2.29e-80	79	166.777	118	94
7210	Danio rerio	symplekin	1575	gi|292614267|ref|XP_699475.4|PREDICTED: hypothetical protein [Danio rerio]	XP_699475	1.39e-104	70	276.174	269	190
7214	Danio rerio	tumor necrosis factor receptor superfamily member 14 precursor	727	gi|292616848|ref|XP_001923882.2|PREDICTED: si:dkey-23c22.5 [Danio rerio]	XP_001923882	6.98e-31	65	101.679	89	58
7216	Danio rerio	zinc finger mym-type protein 1	1245	gi|292625892|ref|XP_001345283.3|PREDICTED: hypothetical protein LOC100006580 [Danio rerio]	XP_001345283	2.88e-25	53	120.939	275	148
7220	Danio rerio	ggnbp2 protein	1508	gi|158253509|gb|AAI54128.1|Ggnbp2 protein [Danio rerio]	AAI54128	4.2e-58	71	147.132	154	110
7224	Danio rerio	purine nucleoside phosphorylase	1872	gi|41351177|gb|AAH65621.1|Zgc:77182 [Danio rerio]	AAH65621	3.97e-124	93	239.58	143	133
7233	Danio rerio	novel protein	1751	gi|113681366|ref|NP_001038644.1|tectonin beta-propeller repeat-containing protein 2 [Danio rerio] >gi|94732184|emb|CAK11070.1| novel protein [Danio rerio]	NP_001038644	4.01e-10	76	69.707	52	40
7234	Danio rerio	polypyrimidine tract binding protein 2	1005	gi|157838029|ref|NP_001093477.1|polypyrimidine tract-binding protein 2 [Danio rerio] >gi|148725196|emb|CAN88519.1| novel protein similar to vertebrate polypyrimidine tract binding protein 2 (PTBP2) [Danio rerio]	NP_001093477	4.72e-118	90	317.005	209	189
7235	Danio rerio	polypeptide n-acetylgalactosaminyltransferase 8-like	684	gi|292628149|ref|XP_696923.4|PREDICTED: polypeptide N-acetylgalactosaminyltransferase 8-like [Danio rerio]	XP_696923	2.04e-20	57	90.8929	129	74
7242	Danio rerio	deah (asp-glu-ala-his) box polypeptide 9	581	gi|169154685|emb|CAQ13278.1|novel protein similar to vertebrate DEAH (Asp-Glu-Ala-His) box polypeptide 9 (DHX9) [Danio rerio]	CAQ13278	6.65e-45	72	184.111	166	120
7253	Danio rerio	amyloid precursor protein	4028	gi|30351165|gb|AAP22958.1|amyloid precursor protein a variant 2 [Danio rerio]	AAP22958	0	90	651.744	413	375
7259	Danio rerio	gag-pol poly	784	gi|189521713|ref|XP_001919142.1|PREDICTED: Gag-Pol polyprotein-like [Danio rerio]	XP_001919142	3.57e-34	62	94.7449	116	72
7261	Danio rerio	#NAME?	756	gi|41055158|ref|NP_956902.1|beta,beta-carotene 15,15'-monooxygenase [Danio rerio] >gi|34784018|gb|AAH56789.1| Zgc:63614 [Danio rerio]	NP_956902	1.41e-77	93	293.508	163	152
7264	Danio rerio	hyou1 protein	1633	gi|292618293|ref|XP_002663612.1|PREDICTED: hypoxia up-regulated protein 1-like [Danio rerio]	XP_002663612	0	92	674.47	423	391
7269	Danio rerio	upf0474 protein c5orf41	523	gi|292629054|ref|XP_001920126.2|PREDICTED: hypothetical protein [Danio rerio]	XP_001920126	1.1e-28	74	129.798	103	77
7270	Danio rerio	hnf1 homeobox b	589	gi|161353487|ref|NP_571955.3|hepatocyte nuclear factor 1-beta-A [Danio rerio] >gi|120537587|gb|AAI29148.1| HNF1 homeobox b [Danio rerio]	NP_571955	5.69e-55	93	217.624	140	131
7271	Danio rerio	von willebrand factor	1304	gi|292623577|ref|XP_002665356.1|PREDICTED: von Willebrand factor [Danio rerio]	XP_002665356	3.72e-148	72	529.25	428	309
7274	Danio rerio	calcium calmodulin-dependent protein kinase beta	728	gi|189518995|ref|XP_690553.3|PREDICTED: zgc:165373 [Danio rerio] >gi|123227825|emb|CAM15145.1| novel protein similar to vertebrate calcium/calmodulin-dependent protein kinase (CaM kinase) II gamma (CAMK2G) [Danio rerio]	XP_690553	1.62e-80	98	300.827	153	150
7275	Danio rerio	_6-like	796	gi|292612799|ref|XP_002661576.1|PREDICTED: ReO_6-like [Danio rerio]	XP_002661576	7.68e-08	68	62.003	63	43
7278	Danio rerio	gamma-aminobutyric acid receptor subunit alpha-1 precursor	2324	gi|116268041|ref|NP_001070794.1|gamma-aminobutyric acid receptor subunit alpha-1 [Danio rerio] >gi|115528099|gb|AAI24698.1| Gamma-aminobutyric acid (GABA) A receptor, alpha 1 [Danio rerio] >gi|182889028|gb|AAI64540.1| Gabra1 protein [Danio rerio]	NP_001070794	2.9e-158	94	431.024	290	273
7279	Danio rerio	mitochondrial fission factor isoform 1	800	gi|41054679|ref|NP_956830.1|mitochondrial fission factor homolog B [Danio rerio] >gi|82187989|sp|Q7SZQ4.1|MFFB_DANRE RecName: Full=Mitochondrial fission factor homolog B >gi|33604223|gb|AAH56301.1| Zgc:66022 [Danio rerio]	NP_956830	4.53e-16	100	89.3521	44	44
7285	Danio rerio	wd repeat and socs box-containing 1	2938	gi|41054505|ref|NP_955927.1|WD repeat and SOCS box-containing protein 1 [Danio rerio] >gi|82240448|sp|Q7T2F6.1|WSB1_DANRE RecName: Full=WD repeat and SOCS box-containing protein 1; Short=WSB-1 >gi|32451637|gb|AAH54567.1| WD repeat and SOCS box-containing 1 [Danio rerio]	NP_955927	9.44e-61	82	240.35	156	129
7286	Danio rerio	eps8l2 protein	558	gi|292627983|ref|XP_002666818.1|PREDICTED: epidermal growth factor receptor pathway substrate 8-like protein 2-like [Danio rerio]	XP_002666818	1.29e-79	95	299.286	167	159
7287	Danio rerio	isoform cra_b	850	gi|207440657|ref|NP_001129045.1|hypothetical protein LOC100190888 [Danio rerio]	NP_001129045	6.16e-22	92	108.997	56	52
7288	Danio rerio	iq motif and wd repeats 1 isoform 2	688	gi|223029395|ref|NP_001138562.1|DDB1- and CUL4-associated factor 6 [Danio rerio] >gi|169145579|emb|CAQ14212.1| novel protein similar to vertebrate Q motif and WD repeats 1 (IQWD1) [Danio rerio] >gi|169154713|emb|CAQ14896.1| novel protein similar to vertebrate Q motif and WD repeats 1 (IQWD1) [Danio rerio]	NP_001138562	8.71e-57	93	224.172	120	112
7293	Danio rerio	diacylglycerol o-acyltransferase 2	679	gi|71834534|ref|NP_001025367.1|diacylglycerol O-acyltransferase 2 [Danio rerio] >gi|82226123|sp|Q4V9F0.1|DGAT2_DANRE RecName: Full=Diacylglycerol O-acyltransferase 2; AltName: Full=Diglyceride acyltransferase 2 >gi|66910329|gb|AAH96927.1| Diacylglycerol O-acyltransferase 2 [Danio rerio]	NP_001025367	3.39e-90	88	335.109	197	174
7297	Danio rerio	orf2-encoded protein	438	gi|77403694|dbj|BAE46429.1|ORF2-encoded protein [Danio rerio]	BAE46429	1.05e-21	68	70.0922	72	49
7302	Danio rerio	novel protein	503	gi|160333557|ref|NP_001103993.1|preimplantation protein 4-like [Danio rerio] >gi|157886077|emb|CAK03664.2| novel protein [Danio rerio] >gi|157886408|emb|CAP09312.1| novel protein [Danio rerio]	NP_001103993	6.89e-19	81	97.0561	60	49
7313	Danio rerio	ap-4 complex subunit mu-1	1150	gi|50540412|ref|NP_001002672.1|AP-4 complex subunit mu-1 [Danio rerio] >gi|33468662|emb|CAE30397.1| novel protein similar to human and mouse adaptor-related protein complex 4, mu 1 subunit (AP4M1) (zgc:91931) [Danio rerio] >gi|49903223|gb|AAH76478.1| Zgc:91931 [Danio rerio] >gi|182890040|gb|AAI65199.1| Zgc:91931 protein [Danio rerio]	NP_001002672	7.27e-81	94	305.449	172	162
7318	Danio rerio	heavy polypeptide a	1153	gi|226823301|ref|NP_001005391.2|clathrin, heavy polypeptide a [Danio rerio]	NP_001005391	3.74e-85	100	319.701	159	159
7328	Danio rerio	polya polymerase alpha	1379	gi|37595378|gb|AAQ94575.1|polyA polymerase alpha [Danio rerio]	AAQ94575	3.2e-28	86	130.954	84	73
7329	Danio rerio	homeodomain transcription factor 1	1350	gi|167555160|ref|NP_001107901.1|putative homeodomain transcription factor 1 [Danio rerio] >gi|163916321|gb|AAI57384.1| Zgc:175264 protein [Danio rerio]	NP_001107901	1.68e-85	96	306.22	190	183
7330	Danio rerio	taxilin alpha	973	gi|149773476|ref|NP_001092700.1|alpha-taxilin [Danio rerio] >gi|146218437|gb|AAI39889.1| Zgc:162882 protein [Danio rerio]	NP_001092700	3.84e-130	90	468.774	325	294
7331	Danio rerio	novel protein vertebrate plectin intermediate filament binding protein 500kda	609	gi|153792369|ref|NP_001093502.1|si:dkey-151c10.1 [Danio rerio] >gi|148726003|emb|CAN88093.1| novel protein similar to vertebrate plectin 1, intermediate filament binding protein 500kDa (PLEC1) [Danio rerio]	NP_001093502	1.17e-24	81	93.2041	69	56
7338	Danio rerio	wd repeat domain 42a	721	gi|292610857|ref|XP_001346262.2|PREDICTED: will die slowly-like [Danio rerio]	XP_001346262	4.21e-129	96	464.537	235	227
7341	Danio rerio	spermatogenesis associated 13	1100	gi|125853457|ref|XP_696845.2|PREDICTED: si:dkey-33c18.3 [Danio rerio]	XP_696845	8.22e-18	84	95.9005	103	87
7354	Danio rerio	something about silencing protein 10	1951	gi|52219036|ref|NP_001004595.1|something about silencing protein 10 [Danio rerio] >gi|51859361|gb|AAH81603.1| Zgc:92127 [Danio rerio]	NP_001004595	9.31e-121	78	265.774	223	176
7358	Danio rario	rt4i1_danre ame: full=reticulon-4-interacting protein 1 mitochondrial flags: precursor	517	gi|77416569|sp|Q7T3C7.2|RT4I1_DANRERecName: Full=Reticulon-4-interacting protein 1 homolog, mitochondrial; Flags: Precursor	Q7T3C7	8.46e-11	89	70.0922	65	58
7371	Danio rerio	glypican 4	1461	gi|226823333|ref|NP_571935.2|glypican 4 [Danio rerio] >gi|190339850|gb|AAI63403.1| Knypek [Danio rerio]	NP_571935	2.8e-47	57	194.126	185	107
7380	Danio rerio	titin a	375	gi|189523699|ref|XP_001923800.1|PREDICTED: titin a [Danio rerio]	XP_001923800	3.35e-27	65	124.405	102	67
7381	Danio rerio	hypothetical protein LOC100190888 [Danio rerio]	919	gi|207440657|ref|NP_001129045.1|hypothetical protein LOC100190888 [Danio rerio]	NP_001129045	2.97e-13	92	80.1073	41	38
7382	Danio rerio	integral membrane protein gdd1	1166	gi|121583760|ref|NP_001073452.1|integral membrane protein GDD1 [Danio rerio] >gi|118764128|gb|AAI28871.1| Zgc:158430 [Danio rerio]	NP_001073452	3.16e-173	89	612.068	372	332
7383	Danio rerio	hypothetical protein LOC777712 [Danio rerio]	985	gi|118150536|ref|NP_001071228.1|hypothetical protein LOC777712 [Danio rerio] >gi|117167949|gb|AAI24591.1| Zgc:152816 [Danio rerio]	NP_001071228	2.25e-33	36	103.219	193	70
7387	Danio rerio	beta-adrenergic receptor kinase 2	2908	gi|197927112|ref|NP_001128197.1|beta-adrenergic receptor kinase 2 [Danio rerio] >gi|197259971|gb|ACH56535.1| G-protein coupled receptor kinase 2/3 [Danio rerio]	NP_001128197	0	62	722.235	360	224
7405	Danio rerio	trna selenocysteine associated protein like	964	gi|157384980|ref|NP_001025137.2|tRNA selenocysteine associated protein 1, like [Danio rerio]	NP_001025137	4.02e-21	50	103.219	86	43
7406	Danio rerio	novel protein vertebrate kinesin-associated protein 3 ( zgc:101095)	444	gi|220673109|emb|CAX14473.1|novel protein similar to vertebrate kinesin-associated protein 3 (KIFAP3, zgc:101095) [Danio rerio]	CAX14473	4.25e-14	80	80.8777	139	112
7417	Danio rerio	cd48 antigen precursor (mrc ox-45 surface antigen) (bcm1 surface antigen) (blast-1) (hm48-1) (sgp-60)	1240	gi|189516279|ref|XP_001921027.1|PREDICTED: similar to CD48 antigen precursor (MRC OX-45 surface antigen) (BCM1 surface antigen) (BLAST-1) (HM48-1) (sgp-60) [Danio rerio]	XP_001921027	2.51e-22	35	101.293	142	50
7422	Danio rerio	novel protein vertebrate carnitine acetyltransferase	848	gi|126632685|emb|CAM56698.1|novel protein similar to vertebrate carnitine acetyltransferase (CRAT) [Danio rerio]	CAM56698	9.2e-39	50	116.701	112	57
7427	Danio rerio	eh domain-binding protein 1-like protein 1	2568	gi|189524322|ref|XP_688002.3|PREDICTED: similar to EH domain-binding protein 1-like protein 1 [Danio rerio]	XP_688002	2.96e-48	72	198.364	228	166
7442	Danio rerio	formin-binding protein 1 (formin-binding protein 17)	735	gi|189533672|ref|XP_690538.3|PREDICTED: similar to Formin-binding protein 1 (Formin-binding protein 17) (hFBP17) [Danio rerio]	XP_690538	2.72e-63	87	245.743	173	151
7444	Danio rerio	thioredoxin reductase 1	914	gi|159155224|gb|AAI54785.1|Thioredoxin reductase 1 [Danio rerio]	AAI54785	1.96e-25	98	120.553	60	59
7457	Danio rerio	egl nine homolog 3	2227	gi|47086947|ref|NP_998475.1|egl nine homolog 3 [Danio rerio] >gi|44890699|gb|AAH66699.1| Egl nine homolog 3 (C. elegans) [Danio rerio]	NP_998475	7.21e-104	86	382.874	237	206
7459	Danio rerio	phosphatidylinositol-binding clathrin assembly protein	2126	gi|189521142|ref|XP_694160.3|PREDICTED: similar to phosphatidylinositol-binding clathrin assembly protein [Danio rerio] >gi|220678018|emb|CAX14371.1| novel protein similar to phosphatidylinositol binding clathrin assembly protein (picalm) [Danio rerio]	XP_694160	2e-150	42	486.493	252	107
7466	Danio rerio	PREDICTED: im:7147204 [Danio rerio]	1144	gi|125865184|ref|XP_695371.2|PREDICTED: im:7147204 [Danio rerio]	XP_695371	3.08e-48	76	196.823	259	197
7473	Danio rerio	mgc82869 partial	655	gi|189516623|ref|XP_001346079.2|PREDICTED: similar to MGC82869 protein, partial [Danio rerio]	XP_001346079	4.8e-39	93	164.851	109	102
7479	Danio rerio	calcium binding protein 39-like	1674	gi|55925566|ref|NP_001007328.1|calcium binding protein 39-like [Danio rerio] >gi|55249963|gb|AAH85674.1| Calcium binding protein 39-like [Danio rerio] >gi|220678188|emb|CAX13079.1| novel protein similar to vertebrate calcium binding protein 39 (CAB39, zgc:92575) [Danio rerio]	NP_001007328	2.41e-97	59	311.612	162	96
7486	Danio rerio	receptor-type tyrosine-protein phosphatase zeta precursor (r-ptp-zeta)	1024	gi|189537628|ref|XP_001922213.1|PREDICTED: similar to Receptor-type tyrosine-protein phosphatase zeta precursor (R-PTP-zeta) [Danio rerio]	XP_001922213	1.48e-27	33	127.872	226	75
7488	Danio rerio	sorting nexin 22-like	847	gi|225543217|ref|NP_001038839.2|sorting nexin 22-like [Danio rerio]	NP_001038839	8.54e-25	88	118.242	113	100
7490	Danio rerio	phosphorylated adaptor for rna export	1280	gi|51571921|ref|NP_001003995.1|phosphorylated adaptor for RNA export [Danio rerio] >gi|51330699|gb|AAH80257.1| Phosphorylated adaptor for RNA export [Danio rerio]	NP_001003995	8.15e-60	39	178.718	173	69
7492	Danio rerio	prp39 pre-mrna processing factor 39 homolog	1813	gi|52218898|ref|NP_001004520.1|PRP39 pre-mRNA processing factor 39 homolog [Danio rerio] >gi|118597487|sp|Q1JPZ7.2|PRP39_DANRE RecName: Full=Pre-mRNA-processing factor 39; AltName: Full=PRP39 homolog >gi|29561840|emb|CAD87784.1| novel protein similar to pre-mRNA processing proteins [Danio rerio]	NP_001004520	1.19e-163	66	396.356	269	178
7496	Danio rerio	novel protein	841	gi|190194301|ref|NP_001121712.1|hypothetical protein LOC558400 [Danio rerio] >gi|169153856|emb|CAQ15209.1| novel protein [Danio rerio]	NP_001121712	3.39e-45	54	166.777	114	62
7501	Danio rerio	rna binding motif protein 45	846	gi|188528716|ref|NP_001120874.1|RNA binding motif protein 45 [Danio rerio] >gi|169146803|emb|CAQ14668.1| novel protein similar to H.sapiens DRBP1, developmentally regulated RNA binding protein 1 (DRBP1) [Danio rerio]	NP_001120874	4.08e-43	85	179.104	117	100
7504	Danio rerio	PREDICTED: similar to conserved hypothetical protein [Danio rerio]	657	gi|189524801|ref|XP_699416.2|PREDICTED: similar to conserved hypothetical protein [Danio rerio]	XP_699416	1.23e-16	40	83.1889	83	34
7511	Danio rerio	pitrilysin metalloproteinase 1 precursor	1639	gi|47087301|ref|NP_998652.1|pitrilysin metalloproteinase 1 precursor [Danio rerio] >gi|82188730|sp|Q7ZVZ6.1|PREP_DANRE RecName: Full=Presequence protease, mitochondrial; AltName: Full=Pitrilysin metalloproteinase 1; Flags: Precursor >gi|28277577|gb|AAH45351.1| Pitrilysin metalloproteinase 1 [Danio rerio] >gi|182892162|gb|AAI65169.1| Pitrm1 protein [Danio rerio]	NP_998652	4.16e-111	90	406.371	421	381
7512	Danio rerio	eukaryotic translation initiation factor subunit 7 zeta	887	gi|123230120|emb|CAM15128.1|eukaryotic translation initiation factor 3, subunit 7 zeta [Danio rerio]	CAM15128	2.73e-93	98	345.895	171	169
7524	Danio rerio	transmembrane protein 106c	1046	gi|116267985|ref|NP_001070764.1|transmembrane protein 106C [Danio rerio] >gi|115527817|gb|AAI24665.1| Zgc:153351 [Danio rerio]	NP_001070764	1.41e-89	90	333.954	221	201
7525	Danio rerio	3-oxoacid transferase 1a	2601	gi|55925442|ref|NP_001007292.1|3-oxoacid CoA transferase 1a [Danio rerio] >gi|50603835|gb|AAH78408.1| 3-oxoacid CoA transferase 1a [Danio rerio] >gi|159569846|emb|CAP19426.1| 3-oxoacid CoA transferase 1 [Danio rerio] >gi|169154681|emb|CAQ14272.1| 3-oxoacid CoA transferase 1 [Danio rerio] >gi|169154981|emb|CAQ13456.1| 3-oxoacid CoA transferase 1 [Danio rerio] >gi|182891146|gb|AAI63972.1| 3-oxoacid…	NP_001007292	0	50	688.723	464	233
7528	Danio rerio	pyruvate dehydrogenase kinase 4	1110	gi|192453580|ref|NP_001122176.1|pyruvate dehydrogenase kinase 4 [Danio rerio] >gi|190338929|gb|AAI63247.1| Si:rp71-57j15.4 [Danio rerio]	NP_001122176	1.25e-115	92	420.624	267	246
7539	Danio rerio	slow myosin heavy chain 2	667	gi|211578412|ref|NP_001096096.2|slow myosin heavy chain 2 [Danio rerio] >gi|209972646|tpg|DAA06339.1| TPA_exp: slow myosin heavy chain 2 [Danio rerio]	NP_001096096	1.17e-21	80	89.7373	45	36
7549	Danio rerio	class type member 2	1036	gi|189529879|ref|XP_001341472.2|PREDICTED: similar to ATPase, class I, type 8B, member 2 [Danio rerio]	XP_001341472	8.76e-95	42	175.637	172	73
7553	Danio rerio	novel protein vertebrate upstream transcription factor c-fos interacting	1122	gi|94733675|emb|CAK05405.1|novel protein similar to vertebrate upstream transcription factor 2, c-fos interacting (USF2) [Danio rerio]	CAK05405	4.75e-62	94	242.662	136	128
7561	Danio rerio	vitronectin a	1659	gi|66472408|ref|NP_001018508.1|vitronectin a [Danio rerio] >gi|63101398|gb|AAH95724.1| Vitronectin a [Danio rerio]	NP_001018508	1.32e-96	59	358.221	210	125
7566	Danio rerio	stromal cell derived factor 4	2340	gi|55742585|ref|NP_998252.1|stromal cell derived factor 4 [Danio rerio] >gi|82241325|sp|Q7ZUC2.1|CAB45_DANRE RecName: Full=45 kDa calcium-binding protein; Short=Cab45; AltName: Full=Stromal cell-derived factor 4; Short=SDF-4; Flags: Precursor >gi|29179519|gb|AAH49332.1| Stromal cell derived factor 4 [Danio rerio] >gi|46362511|gb|AAH66581.1| Stromal cell derived factor 4 [Danio rerio]	NP_998252	1.73e-151	88	303.523	165	146
7576	Danio rerio	si:dkeyp-44b8.8 [Danio rerio]	780	gi|229576924|ref|NP_001153405.1|si:dkeyp-44b8.8 [Danio rerio]	NP_001153405	4.4e-70	85	268.47	256	219
7577	Danio rerio	mkiaa0638 protein	2159	gi|189528668|ref|XP_698830.3|PREDICTED: similar to mKIAA0638 protein [Danio rerio]	XP_698830	2.36e-35	66	155.221	153	101
7580	Danio rerio	liver glycogen phosphorylase	1190	gi|56606106|ref|NP_001008538.1|liver glycogen phosphorylase [Danio rerio] >gi|56078768|gb|AAH85616.1| Phosphorylase, glycogen; liver (Hers disease, glycogen storage disease type VI) [Danio rerio]	NP_001008538	5.07e-170	45	347.821	204	93
7583	Danio rerio	solute carrier family 48 (heme transporter) member 1b	1081	gi|41053375|ref|NP_956300.1|solute carrier family 48 (heme transporter), member 1b [Danio rerio] >gi|82188234|sp|Q7T3B2.1|HRG1A_DANRE RecName: Full=Heme transporter hrg1-A; Short=zHRG-1; AltName: Full=Heme-responsive gene 1 protein homolog A; Short=HRG-1A; AltName: Full=Solute carrier family 48 member 1-B >gi|31419471|gb|AAH53186.1| Solute carrier family 48 (heme transporter), member 1b [Danio re…	NP_956300	2.62e-62	90	243.432	144	130
7588	Danio rerio	rs10b_danre ame: full=radial spoke head 10 homolog b	983	gi|115529397|ref|NP_001070227.1|hypothetical protein LOC767792 [Danio rerio] >gi|123911186|sp|Q08CH7.1|RS10B_DANRE RecName: Full=Radial spoke head 10 homolog B >gi|115313193|gb|AAI24235.1| Zgc:153062 [Danio rerio]	NP_001070227	5.65e-79	53	251.136	208	112
7597	Danio rerio	swi snf matrix actin dependent regulator of subfamily member 2 isoform 2	2344	gi|113673906|ref|NP_001038240.1|SWI/SNF related, matrix associated, actin dependent regulator of chromatin, subfamily a, member 2 isoform 2 [Danio rerio] >gi|94732532|emb|CAK04077.1| SWI/SNF related, matrix associated, actin dependent regulator of chromatin, subfamily a, member 2 [Danio rerio]	NP_001038240	4.96e-111	70	246.899	187	131
7603	Danio rerio	novel protein vertebrate cdc-like kinase 2	965	gi|94734210|emb|CAK04998.1|novel protein similar to vertebrate CDC-like kinase 2 (CLK2) [Danio rerio]	CAK04998	1.08e-32	57	135.576	69	40
7606	Danio rerio	phd finger protein 6	1826	gi|41054283|ref|NP_956059.1|PHD finger protein 6 [Danio rerio] >gi|28277541|gb|AAH44163.1| PHD finger protein 6 [Danio rerio] >gi|182891560|gb|AAI64763.1| Phf6 protein [Danio rerio]	NP_956059	1.18e-85	62	322.013	217	136
7608	Danio rerio	PREDICTED: similar to ReO_6 [Danio rerio]	1876	gi|189515890|ref|XP_001337855.2|PREDICTED: similar to ReO_6 [Danio rerio]	XP_001337855	2.87e-51	46	155.606	149	70
7612	Danio rerio	PREDICTED: si:ch211-154e15.8 [Danio rerio]	2110	gi|189530528|ref|XP_690924.3|PREDICTED: si:ch211-154e15.8 [Danio rerio]	XP_690924	5.23e-72	46	276.944	364	169
7615	Danio rerio	novel protein vertebrate q motif and wd repeats 1	1103	gi|223029395|ref|NP_001138562.1|IQ motif and WD repeats 1 [Danio rerio] >gi|169145579|emb|CAQ14212.1| novel protein similar to vertebrate Q motif and WD repeats 1 (IQWD1) [Danio rerio] >gi|169154713|emb|CAQ14896.1| novel protein similar to vertebrate Q motif and WD repeats 1 (IQWD1) [Danio rerio]	NP_001138562	2.61e-50	90	112.849	60	54
7624	Danio rerio	cpne1 protein	1100	gi|156230371|gb|AAI51890.1|Cpne1 protein [Danio rerio]	AAI51890	1.1e-159	63	296.975	166	106
7632	Danio rerio	sarcoglycan, gamma [Danio rerio]	641	gi|57768893|ref|NP_001003748.1|sarcoglycan, gamma [Danio rerio] >gi|50603862|gb|AAH77085.1| Sarcoglycan, gamma [Danio rerio]	NP_001003748	3.23e-53	82	211.846	170	140
7642	Danio rerio	protein phosphatase 2 (formerly 2a) regulatory subunit beta isoform	560	gi|148725496|emb|CAN88586.1|protein phosphatase 2 (formerly 2A), regulatory subunit A, beta isoform [Danio rerio]	CAN88586	1.43e-51	55	188.734	169	93
7651	Danio rerio	myosin binding protein cardiac	1850	gi|172072588|ref|NP_001037814.2|myosin binding protein C, cardiac [Danio rerio]	NP_001037814	9.73e-19	75	99.7525	70	53
7657	Danio rerio	PREDICTED: hypothetical protein LOC568603 [Danio rerio]	2178	gi|189527757|ref|XP_001919685.1|PREDICTED: hypothetical protein LOC568603 [Danio rerio]	XP_001919685	6.46e-57	90	226.868	161	145
7659	Danio rerio	cdna sequence bc052484	505	gi|189517286|ref|XP_001339505.2|PREDICTED: similar to cDNA sequence BC052484 [Danio rerio]	XP_001339505	3.96e-27	38	115.931	130	50
7663	Danio rerio	PREDICTED: wu:fa12b05 [Danio rerio]	879	gi|189522303|ref|XP_001343753.2|PREDICTED: wu:fa12b05 [Danio rerio]	XP_001343753	3.87e-15	74	86.2705	105	78
7675	Danio rerio	junction plakoglobin	3148	gi|189541456|ref|XP_001343022.2|PREDICTED: similar to junction plakoglobin [Danio rerio]	XP_001343022	0	62	929.472	527	328
7691	Danio rerio	PREDICTED: hypothetical protein [Danio rerio]	690	gi|68399083|ref|XP_692549.1|PREDICTED: hypothetical protein [Danio rerio]	XP_692549	3.76e-08	74	62.3882	50	37
7695	Danio rerio	v-maf musculoaponeurotic fibrosarcoma oncogene protein l	1560	gi|130498907|ref|NP_001076409.1|v-maf musculoaponeurotic fibrosarcoma (avian) oncogene family, protein L [Danio rerio] >gi|187473591|sp|A3KMR8.1|MAFA_DANRE RecName: Full=Transcription factor MafA; AltName: Full=Somite Maf1; Short=SMaf1 >gi|126631765|gb|AAI33073.1| V-maf musculoaponeurotic fibrosarcoma (avian) oncogene family, protein L [Danio rerio] >gi|190339424|gb|AAI62337.1| V-maf musculoapone…	NP_001076409	1.52e-46	88	191.815	128	113
7702	Danio rerio	alpha skeletal muscle	1018	gi|28277651|gb|AAH45406.1|Actin, alpha 1, skeletal muscle [Danio rerio]	AAH45406	1.21e-106	95	390.578	206	197
7704	Danio rerio	histidine ammonia-lyase	1134	gi|148234062|ref|NP_001082926.1|histidine ammonia-lyase [Danio rerio] >gi|133777839|gb|AAI15355.1| LOC100004331 protein [Danio rerio]	NP_001082926	1.24e-170	88	335.88	194	171
7708	Danio rerio	neural actin filament protein	1197	gi|189525987|ref|XP_696774.3|PREDICTED: similar to neural actin filament protein [Danio rerio]	XP_696774	1.94e-08	86	64.6994	38	33
7709	Danio rerio	cadherin family	629	gi|229577125|ref|NP_001153302.1|cadherin family [Danio rerio] >gi|169145315|emb|CAQ13901.1| novel cadherin protein [Danio rerio]	NP_001153302	1.23e-94	68	349.362	209	144
7712	Danio rerio	ttnl protein	597	gi|60649703|gb|AAH90540.1|Ttnl protein [Danio rerio]	AAH90540	4.72e-35	48	146.747	92	45
7728	Danio rerio	cdc16 cell division cycle 16 homolog ( cerevisiae)	742	gi|169145276|emb|CAQ14900.1|CDC16 cell division cycle 16 homolog (S. cerevisiae) [Danio rerio] >gi|169154829|emb|CAQ14997.1| CDC16 cell division cycle 16 homolog (S. cerevisiae) [Danio rerio]	CAQ14900	5.02e-97	97	357.836	243	237
7738	Danio rerio	thioredoxin domain containing 10	3166	gi|113930695|ref|NP_001039026.1|thioredoxin domain containing 10 [Danio rerio] >gi|113197787|gb|AAI21777.1| Zgc:152808 [Danio rerio]	NP_001039026	5.39e-180	49	421.394	249	123
7739	Danio rerio	mercaptopyruvate sulfurtransferase	474	gi|147906196|ref|NP_001082815.1|mercaptopyruvate sulfurtransferase [Danio rerio] >gi|141795827|gb|AAI39599.1| Zgc:162544 protein [Danio rerio]	NP_001082815	2.1e-35	80	92.4337	67	54
7741	Danio rerio	ste20-like kinase	1085	gi|224495963|ref|NP_001139073.1|STE20-like kinase [Danio rerio] >gi|220675923|emb|CAX14344.1| novel protein similar to vertebrate STE20-like kinase (yeast) (SLK) [Danio rerio]	NP_001139073	2.4e-39	47	167.162	196	94
7743	Danio rerio	ras and rab interactor 2	850	gi|125833299|ref|XP_001345314.1|PREDICTED: similar to Ras and Rab interactor 2 [Danio rerio]	XP_001345314	2.12e-15	94	87.0409	51	48
7752	Danio rerio	abhydrolase domain containing 12	2727	gi|115497554|ref|NP_001070065.1|abhydrolase domain containing 12 [Danio rerio] >gi|123905321|sp|Q08C93.1|ABD12_DANRE RecName: Full=Monoacylglycerol lipase ABHD12; AltName: Full=Abhydrolase domain-containing protein 12 >gi|115313341|gb|AAI24331.1| Abhydrolase domain containing 12 [Danio rerio]	NP_001070065	9.92e-167	85	592.038	389	333
7756	Danio rerio	inhibitor of growth member 4	999	gi|66392150|ref|NP_001018304.1|inhibitor of growth family, member 4 [Danio rerio] >gi|66267295|gb|AAH95338.1| Inhibitor of growth family, member 4 [Danio rerio] >gi|94733520|emb|CAK04218.1| novel protein similar to vertebrate inhibitor of growth family, member 4 (ING4) [Danio rerio] >gi|182890806|gb|AAI65444.1| Ing4 protein [Danio rerio]	NP_001018304	5.52e-72	69	275.404	247	171
7765	Danio rerio	dedicator of cytokinesis 8	1076	gi|189522610|ref|XP_001920107.1|PREDICTED: similar to dedicator of cytokinesis 8 [Danio rerio]	XP_001920107	3.83e-132	34	395.971	291	100
7767	Danio rerio	endothelin converting enzyme partial	1225	gi|189528582|ref|XP_001333228.2|PREDICTED: similar to endothelin converting enzyme 2, partial [Danio rerio]	XP_001333228	1.18e-108	60	170.629	112	68
7769	Danio rerio	PREDICTED: similar to ReO_6 [Danio rerio]	1241	gi|189518475|ref|XP_001346109.2|PREDICTED: similar to ReO_6 [Danio rerio]	XP_001346109	2.39e-36	32	99.3673	87	28
7771	Danio rerio	ankyrin repeat and btb domain containing 1	1232	gi|189522150|ref|XP_001337407.2|PREDICTED: similar to ankyrin repeat and BTB (POZ) domain containing 1 [Danio rerio]	XP_001337407	2.59e-111	40	303.523	224	91
7775	Danio rerio	zgc:153721 protein	478	gi|118918387|ref|NP_001073148.1|hypothetical protein LOC564082 [Danio rerio] >gi|116284228|gb|AAI24436.1| Zgc:153721 [Danio rerio] >gi|182889038|gb|AAI64559.1| Zgc:153721 protein [Danio rerio]	NP_001073148	4.77e-10	92	67.3958	57	53
7779	Danio rerio	plectin 1 isoform 2	610	gi|189529439|ref|XP_001923348.1|PREDICTED: similar to plectin 1 isoform 2 [Danio rerio]	XP_001923348	1.06e-55	55	219.935	184	102
7782	Danio rerio	novel protein containing sushi domains (scr repeats	815	gi|189518780|ref|XP_697970.3|PREDICTED: novel protein containing sushi domains (SCR repeats [Danio rerio]	XP_697970	4.13e-05	48	52.7582	111	54
7785	Danio rerio	phenylalanine hydroxylase	472	gi|41054599|ref|NP_956845.1|phenylalanine hydroxylase [Danio rerio] >gi|33991729|gb|AAH56537.1| Phenylalanine hydroxylase [Danio rerio]	NP_956845	5.12e-28	89	127.102	85	76
7787	Danio rerio	novel protein vertebrate histamine n-methyltransferase	1725	gi|169145728|emb|CAQ15684.1|novel protein similar to vertebrate histamine N-methyltransferase (HNMT) [Danio rerio]	CAQ15684	3.72e-57	82	227.254	227	188
7788	Danio rerio	periostin isoform 1	775	gi|118150590|ref|NP_001071254.1|periostin isoform 1 [Danio rerio] >gi|117558473|gb|AAI25908.1| Periostin, osteoblast specific factor [Danio rerio]	NP_001071254	2.8e-77	94	292.352	231	218
7807	Danio rerio	novel protein	551	gi|55251276|emb|CAH68893.1|novel protein [Danio rerio]	CAH68893	1.99e-46	80	188.734	142	114
7809	Danio rerio	cop9 constitutive photomorphogenic homolog subunit 6	1699	gi|62955509|ref|NP_001017768.1|COP9 constitutive photomorphogenic homolog subunit 6 [Danio rerio] >gi|62203404|gb|AAH93188.1| COP9 constitutive photomorphogenic homolog subunit 6 (Arabidopsis) [Danio rerio] >gi|182890112|gb|AAI64243.1| Cops6 protein [Danio rerio]	NP_001017768	1.19e-148	55	487.649	254	140
7811	Danio rerio	novel g protein-coupled receptor protein	966	gi|189533192|ref|XP_001921273.1|PREDICTED: similar to novel G protein-coupled receptor protein [Danio rerio]	XP_001921273	5.37e-16	46	56.6102	92	43
7813	Danio rerio	solute carrier family 2 (facilitated glucose transporter) member 9-like 1	804	gi|260656049|ref|NP_001159589.1|solute carrier family 2 (facilitated glucose transporter), member 9-like 1 [Danio rerio]	NP_001159589	1.84e-79	67	202.601	134	91
7820	Danio rerio	ubtf protein	513	gi|120537680|gb|AAI29253.1|Ubtf protein [Danio rerio]	AAI29253	1.36e-29	75	132.494	104	78
7822	Danio rerio	titin a	1638	gi|189523699|ref|XP_001923800.1|PREDICTED: titin a [Danio rerio]	XP_001923800	2.88e-11	43	74.7146	166	72
7839	Danio rerio	loc569187 protein	612	gi|49258170|gb|AAH74029.1|LOC569187 protein [Danio rerio]	AAH74029	2.75e-35	77	152.14	111	86
7842	Danio rerio	PREDICTED: wu:fd16g01 [Danio rerio]	1303	gi|68437357|ref|XP_697274.1|PREDICTED: wu:fd16g01 [Danio rerio]	XP_697274	9.05e-50	21	151.369	277	59
7845	Danio rerio	gdp-mannose pyrophosphorylase b	1082	gi|51011065|ref|NP_001003491.1|GDP-mannose pyrophosphorylase B [Danio rerio] >gi|82182098|sp|Q6DBU5.1|GMPPB_DANRE RecName: Full=Mannose-1-phosphate guanyltransferase beta; AltName: Full=GTP-mannose-1-phosphate guanylyltransferase beta; AltName: Full=GDP-mannose pyrophosphorylase B >gi|50418461|gb|AAH78357.1| Zgc:92026 [Danio rerio]	NP_001003491	6.26e-135	79	300.442	163	130
7852	Danio rerio	PREDICTED: hypothetical protein [Danio rerio]	1343	gi|189528442|ref|XP_001343014.2|PREDICTED: hypothetical protein [Danio rerio]	XP_001343014	2.18e-29	49	80.1073	266	131
7861	Danio rerio	camp responsive element binding protein 3-like 3	2786	gi|47087225|ref|NP_998697.1|cAMP responsive element binding protein 3-like 3 [Danio rerio] >gi|33416943|gb|AAH55664.1| CAMP responsive element binding protein 3-like 3 [Danio rerio]	NP_998697	5.94e-63	40	203.756	170	69
7864	Danio rerio	hypothetical protein LOC568418 [Danio rerio]	800	gi|148540010|ref|NP_001020723.2|hypothetical protein LOC568418 [Danio rerio] >gi|133777386|gb|AAI15057.1| Si:dkeyp-55f12.3 [Danio rerio]	NP_001020723	2.58e-06	38	46.9802	80	31
7873	Danio rerio	matrin 3-like	1514	gi|170671752|ref|NP_001116256.1|matrin 3-like [Danio rerio] >gi|189527769|ref|XP_001922628.1| PREDICTED: matrin 3-like [Danio rerio] >gi|157888662|emb|CAD60826.2| novel protein similar to human matrin 3 (MATR3) [Danio rerio]	NP_001116256	7.56e-11	42	73.1738	148	63
7935	Danio rerio	PREDICTED: similar to F59A2.6 [Danio rerio]	1617	gi|189525561|ref|XP_685328.3|PREDICTED: similar to F59A2.6 [Danio rerio]	XP_685328	1.03e-42	37	156.377	213	79
7939	Danio rerio	Si:dkey-13i19.8 [Danio rerio]	869	gi|190336726|gb|AAI62188.1|Si:dkey-13i19.8 [Danio rerio] >gi|190336732|gb|AAI62192.1| Si:dkey-13i19.8 [Danio rerio]	AAI62188	1.81e-09	97	67.3958	34	33
7954	Danio rerio	novel protein vertebrate solute carrier family 2 (facilitated glucose transporter) member 6	1155	gi|189522225|ref|XP_689092.3|PREDICTED: novel protein similar to vertebrate solute carrier family 2 (facilitated glucose transporter), member 6 (SLC2A6) [Danio rerio]	XP_689092	1.1e-77	81	294.664	261	213
7957	Danio rerio	PREDICTED: similar to ReO_6 [Danio rerio]	484	gi|189545691|ref|XP_001921024.1|PREDICTED: similar to ReO_6 [Danio rerio]	XP_001921024	1.31e-15	29	70.0922	139	41
7960	Danio rerio	zgc:165500 protein	484	gi|150378429|ref|NP_001092888.1|hypothetical protein LOC560402 [Danio rerio] >gi|148744709|gb|AAI42823.1| Zgc:165500 protein [Danio rerio]	NP_001092888	3.82e-47	95	190.66	107	102
7966	Danio rerio	prp40 pre-mrna processing factor 40 homolog a	1336	gi|38198625|ref|NP_938170.1|formin binding protein 3 [Danio rerio] >gi|29179583|gb|AAH49307.1| PRP40 pre-mRNA processing factor 40 homolog A (yeast) [Danio rerio] >gi|169145328|emb|CAQ13743.1| PRP40 pre-mRNA processing factor 40 homolog A (yeast) [Danio rerio]	NP_938170	2.11e-30	70	137.887	104	73
7970	Danio rerio	PREDICTED: wu:fb05a01 [Danio rerio]	1540	gi|189527793|ref|XP_687696.3|PREDICTED: wu:fb05a01 [Danio rerio]	XP_687696	3.86e-111	19	149.828	382	75
7971	Danio rerio	diacylglycerol o-acyltransferase 1	470	gi|41054343|ref|NP_956024.1|diacylglycerol O-acyltransferase 1 [Danio rerio] >gi|39645688|gb|AAH63970.1| Diacylglycerol O-acyltransferase homolog 1 (mouse) [Danio rerio]	NP_956024	3.1e-50	68	155.221	100	68
7978	Danio rerio	im:7150765 [Danio rerio]	1337	gi|170932540|ref|NP_001116316.1|im:7150765 [Danio rerio] >gi|189528080|ref|XP_001924033.1| PREDICTED: im:7150765 [Danio rerio]	NP_001116316	0	97	806.979	448	437
7979	Danio rerio	zgc:154116 [Danio rerio]	1471	gi|116235440|ref|NP_001070727.1|zgc:154116 [Danio rerio] >gi|115528640|gb|AAI24814.1| Zgc:154116 [Danio rerio]	NP_001070727	6.08e-50	88	202.986	115	102
7982	Danio rerio	start domain containing 10	905	gi|45387705|ref|NP_991209.1|START domain containing 10 [Danio rerio] >gi|41351439|gb|AAH65677.1| Zgc:77147 [Danio rerio]	NP_991209	4.99e-20	63	73.1738	83	53
7984	Danio rerio	zgc:174877 protein	1601	gi|165972441|ref|NP_001107091.1|hypothetical protein LOC570025 [Danio rerio] >gi|159155232|gb|AAI54797.1| Zgc:174877 protein [Danio rerio]	NP_001107091	2.6e-17	68	94.7449	98	67
7987	Danio rerio	centromere protein f	1587	gi|189530923|ref|XP_688249.3|PREDICTED: similar to centromere protein F [Danio rerio]	XP_688249	2.47e-75	36	246.128	455	168
7994	Danio rerio	PREDICTED: similar to ReO_6 [Danio rerio]	814	gi|125834709|ref|XP_001345540.1|PREDICTED: similar to ReO_6 [Danio rerio]	XP_001345540	2.89e-57	35	151.754	157	56
8001	Danio rerio	amylo- 6- 4-alpha-glucanotransferase	2688	gi|189515773|ref|XP_696194.3|PREDICTED: amylo-1, 6-glucosidase, 4-alpha-glucanotransferase [Danio rerio]	XP_696194	0	38	721.465	427	163
8015	Danio rerio	zinc finger protein	900	gi|125806365|ref|XP_001344986.1|PREDICTED: similar to zinc finger protein [Danio rerio]	XP_001344986	2.54e-33	51	137.887	126	65
8017	Danio rerio	imap family member 7	2188	gi|189529780|ref|XP_001344821.2|PREDICTED: similar to GTPase, IMAP family member 7 [Danio rerio]	XP_001344821	2.01e-66	69	258.455	310	216
8037	Danio rerio	member ras oncogene family	1370	gi|148237538|ref|NP_001083031.1|RAB8, member ras oncogene family [Danio rerio] >gi|133778680|gb|AAI34060.1| Rab8a protein [Danio rerio]	NP_001083031	3.13e-61	89	240.35	207	185
8040	Danio rerio	spastin [Danio rerio]	862	gi|47086209|ref|NP_998080.1|spastin [Danio rerio] >gi|45709942|gb|AAH67715.1| Spastin [Danio rerio]	NP_998080	2.55e-56	89	223.016	156	140
8043	Danio rerio	hypothetical protein LOC100141487 [Danio rerio]	1632	gi|169259814|ref|NP_001108576.1|hypothetical protein LOC100141487 [Danio rerio] >gi|134054354|emb|CAM73171.1| unnamed protein product [Danio rerio]	NP_001108576	2.03e-49	55	201.445	299	166
8044	Danio rerio	novel protein vertebrate calcitonin receptor-like ( zgc:100872)	1282	gi|169154695|emb|CAQ13571.1|novel protein similar to vertebrate calcitonin receptor-like (CALCRL, zgc:100872) [Danio rerio]	CAQ13571	3.87e-175	91	618.616	379	347
8059	Danio rerio	ventricular myosin heavy chain	400	gi|163644331|ref|NP_001106204.1|ventricular myosin heavy chain [Danio rerio]	NP_001106204	5.9e-32	96	140.198	128	123
8080	Danio rerio	peter pan homolog	1354	gi|41393091|ref|NP_958871.1|peter pan homolog [Danio rerio] >gi|28278954|gb|AAH45506.1| Peter pan homolog (Drosophila) [Danio rerio]	NP_958871	4.44e-145	62	434.876	269	169
8090	Danio rerio	zgc:163027 protein	408	gi|148230212|ref|NP_001082802.1|hypothetical protein LOC326845 [Danio rerio] >gi|141795740|gb|AAI39696.1| Zgc:163027 protein [Danio rerio]	NP_001082802	1.49e-19	82	98.9821	130	107
8094	Danio rerio	basal cell adhesion molecule (lutheran blood group)	490	gi|115495543|ref|NP_001070095.1|basal cell adhesion molecule (Lutheran blood group) [Danio rerio] >gi|115313708|gb|AAI24518.1| Basal cell adhesion molecule (Lutheran blood group) [Danio rerio]	NP_001070095	6.98e-09	67	63.5438	87	59
8098	Danio rerio	nod3 protein	2431	gi|189518542|ref|XP_001924005.1|PREDICTED: similar to NOD3 protein [Danio rerio]	XP_001924005	8.11e-175	33	446.047	481	162
8102	Danio rerio	Zgc:113527 [Danio rerio]	1191	gi|73695227|gb|AAI03483.1|Zgc:113527 [Danio rerio]	AAI03483	7.45e-44	48	111.694	95	46
8107	Danio rerio	PREDICTED: wu:fc10e04 [Danio rerio]	1478	gi|125852928|ref|XP_001336482.1|PREDICTED: wu:fc10e04 [Danio rerio]	XP_001336482	2.77e-18	100	97.8265	46	46
8119	Danio rerio	peroxisomal biogenesis factor 3	2552	gi|41055494|ref|NP_956522.1|peroxisomal biogenesis factor 3 [Danio rerio] >gi|28278477|gb|AAH46066.1| Peroxisomal biogenesis factor 3 [Danio rerio]	NP_956522	1.51e-162	84	318.931	199	169
8120	Danio rerio	smad specific e3 ubiquitin protein ligase 1	700	gi|50080170|ref|NP_001001943.1|SMAD specific E3 ubiquitin protein ligase 1 [Danio rerio] >gi|37590632|gb|AAH59201.1| WW domain containing E3 ubiquitin protein ligase 1 [Danio rerio]	NP_001001943	5.51e-63	98	244.588	133	131
8124	Danio rerio	atonal homolog 8	2393	gi|121583182|ref|NP_001073460.1|atonal homolog 8 [Danio rerio] >gi|118764116|gb|AAI28839.1| Atonal homolog 8 [Danio rerio]	NP_001073460	1.46e-47	77	150.984	76	59
8125	Danio rerio	novel domain containing protein (zgc:63650)	468	gi|122891649|emb|CAM13454.1|novel RasGEF domain containing protein (zgc:63650) [Danio rerio] >gi|126632684|emb|CAI11711.2| novel RasGEF domain containing protein (zgc:63650) [Danio rerio]	CAM13454	1.07e-25	97	119.398	69	67
8126	Danio rerio	formin-like 1	656	gi|189517227|ref|XP_685133.3|PREDICTED: similar to formin-like 1 [Danio rerio]	XP_685133	5.49e-35	83	151.369	106	89
8128	Danio rerio	titin a	382	gi|189523699|ref|XP_001923800.1|PREDICTED: titin a [Danio rerio]	XP_001923800	2.38e-17	65	91.6633	73	48
8131	Danio rerio	novel protein (zgc:56119)	1403	gi|55962354|emb|CAI11851.1|novel protein (zgc:56119) [Danio rerio] >gi|56207241|emb|CAI21014.1| novel protein (zgc:56119) [Danio rerio]	CAI11851	1.62e-90	44	314.694	249	112
8135	Danio rerio	myomesin partial	1102	gi|189527317|ref|XP_696883.3|PREDICTED: similar to myomesin 2, partial [Danio rerio]	XP_696883	2.1e-127	39	265.774	229	91
8136	Danio rerio	paf1 rna polymerase ii complex homolog ( cerevisiae)	383	gi|220678363|emb|CAX13148.1|Rtf1, Paf1/RNA polymerase II complex component, homolog (S. cerevisiae) [Danio rerio]	CAX13148	3.76e-41	74	129.028	78	58
8137	Danio rario	maea_danre ame: full=macrophage erythroblast attacher	1720	gi|146324986|sp|Q7SXR3.2|MAEA_DANRERecName: Full=Macrophage erythroblast attacher	Q7SXR3	1.5e-76	56	270.011	144	81
8149	Danio rerio	PREDICTED: similar to PAM [Danio rerio]	696	gi|189524765|ref|XP_699436.3|PREDICTED: similar to PAM [Danio rerio] >gi|189524771|ref|XP_001922547.1| PREDICTED: similar to PAM [Danio rerio]	XP_699436	1.77e-97	51	310.457	196	100
8154	Danio rerio	acyl-coenzyme a binding domain containing 5	1296	gi|66472450|ref|NP_001018483.1|acyl-Coenzyme A binding domain containing 5 [Danio rerio] >gi|82228763|sp|Q502L1.1|ACBD5_DANRE RecName: Full=Acyl-CoA-binding domain-containing protein 5 >gi|63102493|gb|AAH95655.1| Zgc:112043 [Danio rerio]	NP_001018483	1.5e-09	76	68.5514	46	35
8156	Danio rerio	novel protein glutamate receptor interacting protein 1	930	gi|181339700|ref|NP_001116792.1|GRIP1 associated protein 1 isoform 1 [Danio rerio] >gi|169158700|emb|CAQ14872.1| novel protein similar to glutamate receptor interacting protein 1 (GRIP1) [Danio rerio] >gi|169158819|emb|CAQ14661.1| novel protein similar to glutamate receptor interacting protein 1 (GRIP1) [Danio rerio]	NP_001116792	2.34e-107	38	303.908	236	90
8158	Danio rerio	PREDICTED: similar to CG15738-PA [Danio rerio]	1383	gi|189530043|ref|XP_698183.2|PREDICTED: similar to CG15738-PA [Danio rerio]	XP_698183	1.92e-74	78	284.263	230	180
8171	Danio rerio	hypothetical protein LOC561592 [Danio rerio]	531	gi|256418959|ref|NP_001157840.1|hypothetical protein LOC561592 [Danio rerio]	NP_001157840	2.63e-45	66	184.882	160	107
8178	Danio rerio	myo1c_danre ame: full=myosin-ic ame: full=myosin i beta ame: full=mmi-beta short=mmib	1244	gi|153792214|ref|NP_001093501.1|hypothetical protein LOC567536 [Danio rerio] >gi|226723067|sp|A5PF48.1|MYO1C_DANRE RecName: Full=Myosin-Ic; AltName: Full=Myosin I beta; AltName: Full=MMI-beta; Short=MMIb >gi|148724886|emb|CAN88202.1| novel protein similar to vertebrate myosin IC (MYO1C) [Danio rerio]	NP_001093501	0	50	593.964	369	185
8180	Danio rerio	cytosolic 5-nucleotidase 1b (cytosolic 5-nucleotidase ib) (cn-ib) (autoimmune infertility-related protein) isoform 3	763	gi|68431801|ref|XP_707330.1|PREDICTED: similar to Cytosolic 5-nucleotidase 1B (Cytosolic 5-nucleotidase IB) (cN1B) (cN-IB) (Autoimmune infertility-related protein) isoform 3 [Danio rerio]	XP_707330	1.02e-31	55	105.531	108	60
8181	Danio rerio	rap1 gtpase activating protein	2419	gi|176866343|ref|NP_001116525.1|RAP1 GTPase activating protein [Danio rerio] >gi|169642403|gb|AAI60660.1| Zgc:175180 protein [Danio rerio]	NP_001116525	3.91e-18	68	98.2117	93	64
8182	Danio rerio	novel nacht domain containing protein	551	gi|189522908|ref|XP_001339109.2|PREDICTED: novel NACHT domain containing protein [Danio rerio]	XP_001339109	9.95e-22	75	106.686	105	79
8183	Danio rerio	metastasis associated 1 member 2	1496	gi|47550705|ref|NP_999860.1|metastasis associated 1 family, member 2 [Danio rerio] >gi|33115167|gb|AAH55273.1| Metastasis associated 1 family, member 2 [Danio rerio]	NP_999860	0	41	492.271	275	113
8187	Danio rerio	ubiquitin specific peptidase 25	1300	gi|49533613|ref|NP_001001886.1|ubiquitin specific peptidase 25 [Danio rerio] >gi|28277715|gb|AAH45454.1| Ubiquitin specific protease 25 [Danio rerio]	NP_001001886	6.55e-130	91	468.389	277	254
8189	Danio rerio	PREDICTED: hypothetical protein [Danio rerio]	1075	gi|189536362|ref|XP_001331600.2|PREDICTED: hypothetical protein [Danio rerio]	XP_001331600	2.41e-92	96	343.199	186	179
8191	Danio rerio	set and mynd domain containing 1b	379	gi|88900471|ref|NP_001034725.1|SET and MYND domain containing 1b [Danio rerio] >gi|84180543|gb|ABC54713.1| histone methyltransferase SmyD1a [Danio rerio]	NP_001034725	8.27e-15	56	73.9442	46	26
8192	Danio rerio	novel protein ran binding protein	2285	gi|148725878|emb|CAN87952.1|novel protein similar to H.sapiens RAN binding protein [Danio rerio] >gi|148726358|emb|CAN88227.1| novel protein similar to H.sapiens RAN binding protein [Danio rerio]	CAN87952	1.46e-89	58	327.405	179	105
8194	Danio rerio	mrna decapping enzyme	699	gi|67514547|ref|NP_991151.2|mRNA decapping enzyme [Danio rerio] >gi|63101724|gb|AAH94967.1| MRNA decapping enzyme [Danio rerio] >gi|182890434|gb|AAI64351.1| MRNA decapping enzyme [Danio rerio]	NP_991151	1.57e-58	44	176.407	136	60
8195	Danio rerio	mgc80949 partial	965	gi|189534417|ref|XP_701125.3|PREDICTED: similar to MGC80949 protein, partial [Danio rerio]	XP_701125	4.97e-127	48	452.595	291	142
8196	Danio rerio	histidine ammonia-lyase	1353	gi|148234062|ref|NP_001082926.1|histidine ammonia-lyase [Danio rerio] >gi|133777839|gb|AAI15355.1| LOC100004331 protein [Danio rerio]	NP_001082926	6.41e-77	35	272.322	288	101
8198	Danio rerio	ctage member 5	1033	gi|41053471|ref|NP_956605.1|CTAGE family, member 5 [Danio rerio] >gi|29791556|gb|AAH50489.1| CTAGE family, member 5 [Danio rerio]	NP_956605	1.01e-105	46	351.673	278	130
8209	Danio rerio	novel protein vertebrate metastasis suppressor 1	1011	gi|181339635|ref|NP_001116724.1|hypothetical protein LOC560131 [Danio rerio] >gi|169154721|emb|CAQ14717.1| novel protein similar to vertebrate metastasis suppressor 1 (MTSS1) [Danio rerio]	NP_001116724	1.41e-43	86	110.923	60	52
8215	Danio rerio	PREDICTED: im:6911926 [Danio rerio]	450	gi|189523697|ref|XP_001341635.2|PREDICTED: im:6911926 [Danio rerio]	XP_001341635	9.5e-44	60	121.324	66	40
8217	Danio rerio	fmr1 protein	1332	gi|32451856|gb|AAH54657.1|Fmr1 protein [Danio rerio] >gi|197247284|gb|AAI65355.1| Fmr1 protein [Danio rerio]	AAH54657	3.67e-67	64	259.996	309	198
8225	Danio rerio	PREDICTED: similar to ReO_6 [Danio rerio]	508	gi|125834707|ref|XP_001345461.1|PREDICTED: similar to ReO_6 [Danio rerio]	XP_001345461	1.76e-05	58	52.373	55	32
8233	Danio rerio	oligonucleotide oligosaccharide-binding fold containing 2a	2185	gi|56693359|ref|NP_001008643.1|oligonucleotide/oligosaccharide-binding fold containing 2A [Danio rerio] >gi|82179772|sp|Q5PRC7.1|SOSB2_DANRE RecName: Full=SOSS complex subunit B2; AltName: Full=Sensor of single-strand DNA complex subunit B2; AltName: Full=Sensor of ssDNA subunit B2; Short=SOSS-B2; AltName: Full=Single-stranded DNA-binding protein 2; AltName: Full=Oligonucleotide/oligosaccharide-b…	NP_001008643	3.82e-69	51	150.599	115	59
8234	Danio rerio	a kinase anchor protein 12	791	gi|189533132|ref|XP_001923741.1|PREDICTED: A kinase anchor protein 12 [Danio rerio]	XP_001923741	2.77e-19	49	99.7525	108	53
8246	Danio rerio	novel protein	1002	gi|62955751|ref|NP_001017892.1|hypothetical protein LOC550591 [Danio rerio] >gi|62204714|gb|AAH93435.1| Zgc:113208 [Danio rerio] >gi|122890786|emb|CAM13639.1| novel protein [Danio rerio]	NP_001017892	3.6e-71	84	272.707	157	132
8248	Danio rerio	novel protein (zgc:162919)	1672	gi|220672774|emb|CAX14447.1|novel protein (zgc:162919) [Danio rerio]	CAX14447	7.1e-73	80	178.718	169	136
8249	Danio rerio	novel protein vertebrate titin	1235	gi|169154038|emb|CAQ13811.1|novel protein similar to vertebrate titin (TTN) [Danio rerio]	CAQ13811	2.79e-74	48	283.493	370	179
8255	Danio rerio	pdz and lim domain 5 isoform 1	494	gi|57770449|ref|NP_001009895.1|PDZ and LIM domain 5 isoform 1 [Danio rerio] >gi|47938864|gb|AAH71389.1| Zgc:56116 [Danio rerio]	NP_001009895	7.61e-40	76	166.392	140	107
8257	Danio rerio	zinc finger protein 135 (zinc finger protein 61) (zinc finger protein 78-like 1)	2385	gi|189529626|ref|XP_001921793.1|PREDICTED: similar to Zinc finger protein 135 (Zinc finger protein 61) (Zinc finger protein 78-like 1) [Danio rerio]	XP_001921793	1.6e-135	21	431.795	701	151
8267	Danio rerio	Unknown (protein for IMAGE:7277319) [Danio rerio]	481	gi|81097655|gb|AAI09468.1|Unknown (protein for IMAGE:7277319) [Danio rerio]	AAI09468	1.42e-30	98	135.576	69	68
8268	Danio rerio	top2a protein	3763	gi|56269784|gb|AAH86970.1|Top2a protein [Danio rerio] >gi|197247280|gb|AAI65253.1| Top2a protein [Danio rerio]	AAH86970	0	59	594.349	421	250
8269	Danio rerio	PREDICTED: similar to predicted protein [Danio rerio]	659	gi|189528764|ref|XP_001920139.1|PREDICTED: similar to predicted protein [Danio rerio]	XP_001920139	2.87e-07	64	59.3066	53	34
8270	Danio rerio	titin a	2407	gi|189523699|ref|XP_001923800.1|PREDICTED: titin a [Danio rerio]	XP_001923800	0	20	830.476	820	169
8271	Danio rerio	novel protein vertebrate class member 1	1042	gi|122891377|emb|CAM13190.1|novel protein similar to vertebrate mannosidase, alpha, class 2A, member 1 (MAN2A1) [Danio rerio] >gi|123232701|emb|CAM16361.1| novel protein similar to vertebrate mannosidase, alpha, class 2A, member 1 (MAN2A1) [Danio rerio]	CAM13190	3.37e-05	37	42.743	150	56
8279	Danio rerio	novel protein	732	gi|94733185|emb|CAK04371.1|novel protein [Danio rerio]	CAK04371	1.4e-74	73	181.03	114	84
8280	Danio rerio	novel protein phosphatidylinositol -trisphosphate-dependent rac exchanger 1 isoform 2	713	gi|189522549|ref|XP_699627.3|PREDICTED: novel protein similar to H.sapiens PREX1, phosphatidylinositol 3,4,5-trisphosphate-dependent RAC exchanger 1 (PREX1) isoform 2 [Danio rerio]	XP_699627	4.29e-26	85	122.094	80	68
8284	Danio rerio	ccr4-not transcription subunit 8	1727	gi|157423603|gb|AAI53628.1|CCR4-NOT transcription complex, subunit 8 [Danio rerio]	AAI53628	1.24e-96	55	314.694	254	142
8293	Danio rerio	zgc:113045 protein	731	gi|189535197|ref|XP_694512.3|PREDICTED: hypothetical protein LOC664768 [Danio rerio] >gi|169642538|gb|AAI60651.1| Zgc:113045 protein [Danio rerio]	XP_694512	3.57e-23	62	97.4413	53	33
8295	Danio rerio	novel protein	829	gi|160333557|ref|NP_001103993.1|preimplantation protein 4-like [Danio rerio] >gi|189533384|ref|XP_001918728.1| PREDICTED: hypothetical protein [Danio rerio] >gi|157886077|emb|CAK03664.2| novel protein [Danio rerio] >gi|157886408|emb|CAP09312.1| novel protein [Danio rerio]	NP_001103993	1.78e-120	87	436.032	275	240
8300	Danio rerio	PREDICTED: im:6911926 [Danio rerio]	864	gi|189523697|ref|XP_001341635.2|PREDICTED: im:6911926 [Danio rerio]	XP_001341635	3.36e-104	41	209.149	149	62
8303	Danio rerio	zinc finger protein	413	gi|125806365|ref|XP_001344986.1|PREDICTED: similar to zinc finger protein [Danio rerio]	XP_001344986	9.62e-11	72	69.707	69	50
8304	Danio rerio	titin a	1297	gi|189523699|ref|XP_001923800.1|PREDICTED: titin a [Danio rerio]	XP_001923800	2.51e-113	21	283.878	323	70
8307	Danio rerio	ventricular myosin heavy chain-like	644	gi|163644263|ref|NP_001070932.2|ventricular myosin heavy chain-like [Danio rerio]	NP_001070932	2.06e-23	41	77.411	130	54
8313	Danio rerio	nuclear ataxia-telangiectasia locus	967	gi|125837996|ref|XP_690976.2|PREDICTED: nuclear protein, ataxia-telangiectasia locus [Danio rerio]	XP_690976	9.73e-26	47	121.709	319	150
8314	Danio rerio	glycine dehydrogenase	1160	gi|41054671|ref|NP_955848.1|glycine dehydrogenase (decarboxylating) [Danio rerio] >gi|34784097|gb|AAH57478.1| Glycine dehydrogenase (decarboxylating) [Danio rerio]	NP_955848	6.94e-80	56	301.982	259	147
8320	Danio rerio	cr19a_danre ame: full=uncharacterized protein c18orf19 homolog a	742	gi|113681913|ref|NP_001038459.1|hypothetical protein LOC562734 [Danio rerio] >gi|189532524|ref|XP_001918585.1| PREDICTED: hypothetical protein [Danio rerio] >gi|123912824|sp|Q1MTD4.1|CR19A_DANRE RecName: Full=Uncharacterized protein C18orf19 homolog A >gi|94732590|emb|CAK03686.1| novel protein [Danio rerio] >gi|126632107|gb|AAI33960.1| Si:ch211-105d11.2 [Danio rerio]	NP_001038459	1.25e-47	88	193.741	143	127
8329	Danio rerio	1-acylglycerol-3-phosphate o-acyltransferase 4	1309	gi|47085691|ref|NP_998157.1|1-acylglycerol-3-phosphate O-acyltransferase 4 [Danio rerio] >gi|34784871|gb|AAH56788.1| 1-acylglycerol-3-phosphate O-acyltransferase 4 (lysophosphatidic acid acyltransferase, delta) [Danio rerio]	NP_998157	7.3e-20	77	102.834	88	68
8338	Danio rerio	novel protein vertebrate tropomyosin 1 ( zgc:77592)	1145	gi|45387763|ref|NP_991239.1|tropomyosin 3 isoform 1 [Danio rerio] >gi|41223363|gb|AAH65425.1| Zgc:77592 [Danio rerio] >gi|220672860|emb|CAX14538.1| novel protein similar to vertebrate tropomyosin 1 (alpha) (TPM1, zgc:77592) [Danio rerio] >gi|220673101|emb|CAX13816.1| novel protein similar to vertebrate tropomyosin 1 (alpha) (TPM1, zgc:77592) [Danio rerio] >gi|220679429|emb|CAX14540.1| novel prote…	NP_991239	7.99e-97	97	358.221	269	261
8347	Danio rerio	exosomal core protein csl4	1619	gi|224495967|ref|NP_001139039.1|exosomal core protein CSL4 [Danio rerio] >gi|220678445|emb|CAX13911.1| novel protein similar to vertebrate exosome component 1 (EXOSC1) [Danio rerio]	NP_001139039	6.44e-48	86	196.438	124	107
8349	Danio rerio	hiv-1 tat interactive protein 2	410	gi|169159051|emb|CAQ14250.1|HIV-1 Tat interactive protein 2 [Danio rerio]	CAQ14250	1.43e-38	95	162.155	89	85
8350	Danio rerio	askopos [Danio rerio]	1483	gi|56090495|ref|NP_001007788.1|askopos [Danio rerio] >gi|50403815|gb|AAT76661.1| askopos [Danio rerio] >gi|79151808|gb|AAI08042.1| Askopos [Danio rerio]	NP_001007788	1.49e-07	37	47.3654	104	39
8355	Danio rerio	ptbp1b protein	2756	gi|61403202|gb|AAH91854.1|Ptbp1b protein [Danio rerio]	AAH91854	1.25e-102	70	248.825	154	109
8370	Danio rerio	sestrin 1	494	gi|50540388|ref|NP_001002660.1|sestrin 1 [Danio rerio] >gi|49900306|gb|AAH76550.1| Sestrin 1 [Danio rerio] >gi|56207869|emb|CAI20965.1| novel protein similar to vertebrate sestrin 1 (SESN1) [Danio rerio] >gi|114440501|gb|ABI74765.1| sestrin 1 [Danio rerio]	NP_001002660	6e-53	91	209.92	129	118
8376	Danio rerio	rho guanine nucleotide exchange factor 19	1601	gi|189536007|ref|XP_697662.3|PREDICTED: similar to Rho guanine nucleotide exchange factor (GEF) 19 [Danio rerio]	XP_697662	2.29e-143	60	404.06	233	141
8377	Danio rerio	atp-dependent rna helicase dhx8 (deah box protein 8) (rna helicase hrh1) isoform 1	1566	gi|68369628|ref|XP_686208.1|PREDICTED: similar to ATP-dependent RNA helicase DHX8 (DEAH box protein 8) (RNA helicase HRH1) isoform 1 [Danio rerio]	XP_686208	1.41e-128	54	423.32	245	133
8387	Danio rerio	novel protein vertebrate iq motif containing gtpase activating protein 2	1208	gi|190358644|ref|NP_001121812.1|IQ motif containing GTPase activating protein 2 [Danio rerio] >gi|122891262|emb|CAM13318.1| novel protein similar to vertebrate IQ motif containing GTPase activating protein 2 (IQGAP2) [Danio rerio] >gi|123233134|emb|CAM15217.1| novel protein similar to vertebrate IQ motif containing GTPase activating protein 2 (IQGAP2) [Danio rerio]	NP_001121812	7.27e-145	48	371.318	237	114
8393	Danio rerio	novel protein vertebrate nebulin	1197	gi|94732977|emb|CAK11237.1|novel protein similar to vertebrate nebulin (NEB) [Danio rerio] >gi|169146098|emb|CAQ15693.1| novel protein similar to vertebrate nebulin (NEB) [Danio rerio]	CAK11237	2.48e-112	38	391.349	267	104
8403	Danio rerio	hypothetical protein LOC394090 [Danio rerio]	1239	gi|41055458|ref|NP_957409.1|hypothetical protein LOC394090 [Danio rerio] >gi|189514764|ref|XP_001918880.1| PREDICTED: hypothetical protein [Danio rerio] >gi|29791673|gb|AAH50516.1| Zgc:56295 [Danio rerio]	NP_957409	3.78e-79	77	299.671	369	285
8404	Danio rerio	shaker-related potassium channel tsha2	799	gi|189518619|ref|XP_001922530.1|PREDICTED: similar to shaker-related potassium channel Tsha2 [Danio rerio]	XP_001922530	1.99e-37	34	96.6709	191	66
8409	Danio rerio	zgc:153723 protein	615	gi|115494968|ref|NP_001070124.1|hypothetical protein LOC767718 [Danio rerio] >gi|115313301|gb|AAI24438.1| Zgc:153723 [Danio rerio] >gi|182890122|gb|AAI64335.1| Zgc:153723 protein [Danio rerio]	NP_001070124	1.26e-13	35	77.7962	88	31
8410	Danio rerio	xin-like protein	2823	gi|189539896|ref|XP_001337331.2|PREDICTED: Xin-like protein [Danio rerio]	XP_001337331	4.5e-63	46	148.673	204	94
8411	Danio rerio	novel protein vertebrate eyes absent homolog 3	3654	gi|126632799|emb|CAM56350.1|novel protein similar to vertebrate eyes absent homolog 3 (Drosophila) (EYA3) [Danio rerio]	CAM56350	3.62e-58	100	231.876	117	117
8412	Danio rerio	tumor susceptibility gene 101	512	gi|50344832|ref|NP_001002089.1|tumor susceptibility gene 101 [Danio rerio] >gi|47938069|gb|AAH71540.1| Tumor susceptibility gene 101 [Danio rerio]	NP_001002089	1.98e-12	98	75.485	54	53
8420	Danio rerio	copa protein	1211	gi|190337988|gb|AAI62474.1|Copa protein [Danio rerio]	AAI62474	0	76	498.049	259	198
8423	Danio rerio	subfamily member 13	1041	gi|62955189|ref|NP_001017606.1|DnaJ (Hsp40) related, subfamily B, member 13 [Danio rerio] >gi|62204364|gb|AAH92842.1| DnaJ (Hsp40) related, subfamily B, member 13 [Danio rerio] >gi|182891888|gb|AAI65454.1| Dnajb13 protein [Danio rerio]	NP_001017606	1.14e-99	87	367.466	281	246
8429	Danio rerio	novel protein (zgc:112282)	2460	gi|122890772|emb|CAM13623.1|novel protein (zgc:112282) [Danio rerio] >gi|126632424|emb|CAM56645.1| novel protein (zgc:112282) [Danio rerio]	CAM13623	1.13e-69	62	191.43	128	80
8431	Danio rerio	cytidine monophospho-n-acetylneuraminic acid hydroxylase	471	gi|50345044|ref|NP_001002192.1|cytidine monophospho-N-acetylneuraminic acid hydroxylase [Danio rerio] >gi|67462220|sp|Q6GML1.1|CMAH_DANRE RecName: Full=Cytidine monophosphate-N-acetylneuraminic acid hydroxylase; Short=CMP-N-acetylneuraminic acid hydroxylase; AltName: Full=CMP-Neu5Ac hydroxylase; AltName: Full=CMP-NeuAc hydroxylase; AltName: Full=CMP-N-acetylneuraminate monooxygenase >gi|49257909|…	NP_001002192	2.73e-13	89	78.1814	96	86
8435	Danio rerio	member ras oncogene family	1784	gi|148237538|ref|NP_001083031.1|RAB8, member ras oncogene family [Danio rerio] >gi|133778680|gb|AAI34060.1| Rab8a protein [Danio rerio]	NP_001083031	1.18e-106	98	391.734	207	203
8438	Danio rerio	Zgc:66080 [Danio rerio]	1316	gi|33989742|gb|AAH56561.1|Zgc:66080 [Danio rerio]	AAH56561	1.61e-105	41	314.694	180	74
8439	Danio rerio	novel protein vertebrate calcium binding atopy-related autoantigen 1 ( zgc:162148)	885	gi|139948485|ref|NP_001077302.1|calcium binding atopy-related autoantigen 1 [Danio rerio] >gi|170652956|sp|A4IG32.1|CBAA1_DANRE RecName: Full=Calcium-binding atopy-related autoantigen 1 >gi|134025084|gb|AAI34906.1| Zgc:162148 protein [Danio rerio] >gi|220679354|emb|CAX13564.1| novel protein similar to vertebrate calcium binding atopy-related autoantigen 1 (CBARA1, zgc:162148) [Danio rerio] >gi|22…	NP_001077302	7.22e-94	96	347.821	197	191
8443	Danio rerio	aup1_danre ame: full=ancient ubiquitous protein 1	2272	gi|221222640|sp|Q6PBN5.2|AUP1_DANRERecName: Full=Ancient ubiquitous protein 1 >gi|41107566|gb|AAH65447.1| Ancient ubiquitous protein 1 [Danio rerio]	Q6PBN5	1.95e-138	47	379.022	227	107
8445	Danio rerio	PREDICTED: im:7151086 [Danio rerio]	1156	gi|189532603|ref|XP_685984.3|PREDICTED: im:7151086 [Danio rerio]	XP_685984	1.15e-34	22	151.754	405	90
8452	Danio rerio	leiomodin 2	644	gi|125814105|ref|XP_001334660.1|PREDICTED: similar to leiomodin 2 (cardiac) [Danio rerio]	XP_001334660	3.63e-36	84	155.221	109	92
8453	Danio rerio	protein kinase c and casein kinase substrate in neurons protein 1 ( dynamin-associated protein i) (syndapin 1) (syndapin-i) (dynamin proline-rich domain-interacting protein) (dynamin prd-interacting protein)	1519	gi|125812587|ref|XP_697258.2|PREDICTED: similar to Protein kinase C and casein kinase substrate in neurons protein 1 (Synaptic, dynamin-associated protein I) (Syndapin 1) (Syndapin-I) (SdpI) (Dynamin proline-rich domain-interacting protein) (Dynamin PRD-interacting protein)... [Danio rerio]	XP_697258	4.42e-152	83	542.347	389	323
8457	Danio rerio	PREDICTED: hypothetical protein [Danio rerio]	3577	gi|189534715|ref|XP_001920200.1|PREDICTED: hypothetical protein [Danio rerio]	XP_001920200	9.42e-11	47	74.3294	262	125
8464	Danio rerio	phosphoribosyl pyrophosphate synthetase 1a isoform 1	832	gi|47086975|ref|NP_998492.1|phosphoribosyl pyrophosphate synthetase 1A isoform 1 [Danio rerio] >gi|42542750|gb|AAH66485.1| Phosphoribosyl pyrophosphate synthetase 1A [Danio rerio]	NP_998492	6.43e-78	98	294.664	211	208
8468	Danio rerio	mmp37-like mitochondrial precursor	800	gi|80751155|ref|NP_001032196.1|MMP37-like protein, mitochondrial precursor [Danio rerio] >gi|114150031|sp|Q3B7H2.1|MMP37_DANRE RecName: Full=MMP37-like protein, mitochondrial; Flags: Precursor >gi|77748099|gb|AAI07609.1| Zgc:123195 [Danio rerio]	NP_001032196	1.03e-61	91	240.736	156	143
8472	Danio rerio	novel protein	1264	gi|94732863|emb|CAK11009.1|novel protein [Danio rerio]	CAK11009	2.66e-11	60	74.3294	115	69
8474	Danio rerio	atp-binding sub-family a member 1a	686	gi|224589094|ref|NP_001139161.1|ATP-binding cassette, sub-family A (ABC1), member 1A [Danio rerio] >gi|220675947|emb|CAX12953.1| novel protein similar to vertebrate ATP-binding cassette, sub-family A (ABC1), member 1 (ABCA1) [Danio rerio]	NP_001139161	5.29e-31	87	138.272	93	81
8486	Danio rerio	peptidase (mitochondrial processing) alpha	796	gi|220673190|emb|CAX14225.1|peptidase (mitochondrial processing) alpha [Danio rerio]	CAX14225	2.26e-93	92	345.895	255	237
8497	Danio rerio	PREDICTED: titin-cap (telethonin) [Danio rerio]	1244	gi|68436343|ref|XP_684103.1|PREDICTED: titin-cap (telethonin) [Danio rerio]	XP_684103	5.7e-65	70	172.94	107	75
8499	Danio rerio	arsenate resistance protein 2	1704	gi|148277652|ref|NP_775345.2|arsenate resistance protein 2 [Danio rerio] >gi|82181102|sp|Q66I22.1|SRRT_DANRE RecName: Full=Serrate RNA effector molecule homolog; AltName: Full=Arsenite-resistance protein 2 >gi|51858806|gb|AAH81580.1| Arsenate resistance protein 2 [Danio rerio] >gi|122891260|emb|CAM14209.1| arsenate resistance protein 2 [Danio rerio]	NP_775345	1.59e-145	48	458.373	370	178
8501	Danio rerio	novel protein	420	gi|159571501|emb|CAP19429.1|novel protein [Danio rerio]	CAP19429	6.16e-05	70	50.447	72	51
8506	Danio rerio	novel protein	1709	gi|73912712|ref|NP_001027538.1|DCN1, defective in cullin neddylation 1, domain containing 4 [Danio rerio] >gi|55962799|emb|CAI11616.1| novel protein [Danio rerio] >gi|148726300|emb|CAN88276.1| novel protein [Danio rerio]	NP_001027538	3.19e-103	58	323.553	169	99
8507	Danio rerio	like 2	811	gi|159570628|emb|CAP19518.1|calreticulin, like 2 [Danio rerio]	CAP19518	1.09e-85	38	307.375	253	98
8509	Danio rerio	novel protein vertebrate tight junction protein 2 ( zgc:92094)	1274	gi|169158266|emb|CAQ14396.1|novel protein similar to vertebrate tight junction protein 2 (TJP2, zgc:92094) [Danio rerio]	CAQ14396	5.36e-52	85	209.534	143	122
8513	Danio rerio	slow myosin heavy chain 2	406	gi|211578412|ref|NP_001096096.2|slow myosin heavy chain 2 [Danio rerio] >gi|209972646|tpg|DAA06339.1| TPA_exp: slow myosin heavy chain 2 [Danio rerio]	NP_001096096	3.75e-19	63	61.6178	79	50
8523	Danio rerio	ww domain binding protein 7	893	gi|189529075|ref|XP_001921578.1|PREDICTED: similar to WW domain binding protein 7 [Danio rerio] >gi|189529081|ref|XP_001921612.1| PREDICTED: similar to WW domain binding protein 7 [Danio rerio]	XP_001921578	4.7e-20	29	93.9745	212	62
8533	Danio rerio	brca1 associated protein	2432	gi|50539992|ref|NP_001002466.1|BRCA1 associated protein [Danio rerio] >gi|49900830|gb|AAH76350.1| BRCA1 associated protein [Danio rerio] >gi|182890290|gb|AAI65196.1| Brap protein [Danio rerio]	NP_001002466	1.67e-109	89	401.749	250	224
8538	Danio rerio	dihydropyrimidine dehydrogenase	884	gi|47086253|ref|NP_998058.1|dihydropyrimidine dehydrogenase [Danio rerio] >gi|82185925|sp|Q6NYG8.1|DPYD_DANRE RecName: Full=Dihydropyrimidine dehydrogenase [NADP+]; Short=DHPDHase; Short=DPD; AltName: Full=Dihydrouracil dehydrogenase; AltName: Full=Dihydrothymine dehydrogenase >gi|42793999|gb|AAH66602.1| Dihydropyrimidine dehydrogenase [Danio rerio]	NP_998058	1.16e-43	93	181.03	99	93
8539	Danio rerio	cdc42 gtpase-activating protein	1503	gi|189538813|ref|XP_001338642.2|PREDICTED: similar to Cdc42 GTPase-activating protein [Danio rerio]	XP_001338642	1.67e-18	92	98.5969	56	52
8541	Danio rerio	map microtubule affinity-regulating kinase 4	1063	gi|125837830|ref|XP_699946.2|PREDICTED: similar to MAP/microtubule affinity-regulating kinase 4 [Danio rerio]	XP_699946	1.12e-09	86	68.5514	43	37
8546	Danio rerio	novel protein (zgc:103512)	2449	gi|122891211|emb|CAM12892.1|novel protein (zgc:103512) [Danio rerio]	CAM12892	3.13e-43	28	143.665	121	35
8557	Danio rerio	origin recognition complex subunit 4	1569	gi|47085967|ref|NP_998348.1|origin recognition complex subunit 4 [Danio rerio] >gi|45767796|gb|AAH67614.1| Zgc:85772 [Danio rerio]	NP_998348	1.93e-174	89	616.69	419	373
8578	Danio rerio	tuftelin 1	751	gi|121583897|ref|NP_001073470.1|tuftelin 1 [Danio rerio] >gi|116487616|gb|AAI25924.1| Zgc:153955 [Danio rerio] >gi|182889148|gb|AAI64704.1| Zgc:153955 protein [Danio rerio]	NP_001073470	4.75e-26	60	122.094	189	114
8583	Danio rerio	rap1 guanine-nucleotide exchange factor	2093	gi|125852968|ref|XP_001343240.1|PREDICTED: similar to Rap1 guanine-nucleotide exchange factor [Danio rerio]	XP_001343240	4.67e-81	92	306.99	179	165
8585	Danio rerio	lim domain only 7a	671	gi|190194307|ref|NP_001121703.1|LIM domain only 7a [Danio rerio] >gi|169158615|emb|CAQ14441.1| novel protein similar to human LIM domain 7 (LMO7) [Danio rerio]	NP_001121703	1.16e-11	97	73.9442	36	35
8587	Danio rerio	novel protein vertebrate chromatin assembly factor 1 subunit p150	1064	gi|94732430|emb|CAK04065.1|novel protein similar to vertebrate chromatin assembly factor 1 subunit A, p150 (CHAF1A) [Danio rerio]	CAK04065	1.02e-10	63	72.0182	85	54
8600	Danio rerio	ww domain containing adaptor with coiled-coil	1274	gi|46403225|gb|AAS92632.1|WW domain containing adaptor with coiled-coil [Danio rerio]	AAS92632	4.02e-07	85	60.4622	40	34
8613	Danio rerio	collagen type xviii alpha 1	2461	gi|169145657|emb|CAQ13793.1|collagen type XVIII alpha 1 [Danio rerio] >gi|169158167|emb|CAQ15097.1| collagen type XVIII alpha 1 [Danio rerio]	CAQ13793	4.46e-107	42	369.777	327	138
8620	Danio rerio	PREDICTED: similar to ReO_6 [Danio rerio]	973	gi|125834707|ref|XP_001345461.1|PREDICTED: similar to ReO_6 [Danio rerio]	XP_001345461	2.66e-10	25	46.595	112	29
8628	Danio rerio	class member 1	1217	gi|62122855|ref|NP_001014354.1|mannosidase, alpha, class 2B, member 1 [Danio rerio] >gi|61403190|gb|AAH91843.1| Zgc:110815 [Danio rerio] >gi|182892010|gb|AAI65679.1| Zgc:110815 protein [Danio rerio]	NP_001014354	2.66e-45	48	187.193	245	120
8632	Danio rerio	rad50-interacting protein 1-like	1263	gi|148540032|ref|NP_001038468.2|Rad50-interacting protein 1-like [Danio rerio] >gi|116284185|gb|AAI24360.1| Si:dkey-202b22.4 [Danio rerio] >gi|182891820|gb|AAI65332.1| Si:dkey-202b22.4 protein [Danio rerio]	NP_001038468	3.3e-78	89	296.59	199	178
8640	Danio rerio	synaptic glycoprotein sc2 (trans- -enoyl- reductase)	1265	gi|125853747|ref|XP_001339046.1|PREDICTED: similar to Synaptic glycoprotein SC2 (Trans-2,3-enoyl-CoA reductase) (TER) [Danio rerio]	XP_001339046	7.7e-144	89	514.612	297	266
8647	Danio rerio	actinin alpha 3b	853	gi|45387533|ref|NP_991107.1|actinin alpha 3b [Danio rerio] >gi|41351010|gb|AAH65595.1| Actinin alpha 3b [Danio rerio]	NP_991107	7.16e-104	98	380.948	212	209
8648	Danio rerio	xin actin-binding repeat containing 1	2862	gi|59933260|ref|NP_001012377.1|xin actin-binding repeat containing 1 [Danio rerio] >gi|82076994|sp|Q5PZ43.1|XIRP1_DANRE RecName: Full=Xin actin-binding repeat-containing protein 1; AltName: Full=Cardiomyopathy-associated protein 1 >gi|55978160|gb|AAV68693.1| Xin repeat-containing protein [Danio rerio] >gi|169154872|emb|CAQ15192.1| cardiomyopathy associated 1 [Danio rerio]	NP_001012377	9.34e-91	24	339.732	402	97
8649	Danio rerio	apobec1 complementation factor isoform 2	1054	gi|68369598|ref|XP_707799.1|PREDICTED: apobec1 complementation factor isoform 2 [Danio rerio]	XP_707799	4.48e-59	84	232.646	158	133
8654	Danio rerio	potential phospholipid-transporting atpase id (atpase class i type 8b member 2)	1482	gi|125827291|ref|XP_691903.2|PREDICTED: similar to Potential phospholipid-transporting ATPase ID (ATPase class I type 8B member 2) [Danio rerio]	XP_691903	1.28e-180	91	637.106	403	368
8665	Danio rerio	rap1 guanine-nucleotide exchange factor	653	gi|125852968|ref|XP_001343240.1|PREDICTED: similar to Rap1 guanine-nucleotide exchange factor [Danio rerio]	XP_001343240	2.19e-66	62	174.481	162	102
8673	Danio rerio	f-box and leucine-rich repeat protein 11	523	gi|189527733|ref|XP_001339797.2|PREDICTED: similar to F-box and leucine-rich repeat protein 11 (predicted) [Danio rerio]	XP_001339797	1.6e-52	90	208.764	123	111
8686	Danio rerio	t-cell immunomodulatory protein	506	gi|189521512|ref|XP_689743.3|PREDICTED: similar to T-cell immunomodulatory protein [Danio rerio]	XP_689743	2.46e-36	80	154.836	140	113
8688	Danio rerio	cdna sequence bc052484	2116	gi|189517286|ref|XP_001339505.2|PREDICTED: similar to cDNA sequence BC052484 [Danio rerio]	XP_001339505	1.67e-133	42	413.305	436	186
8690	Danio rerio	PREDICTED: similar to ReO_6 [Danio rerio]	1047	gi|125834707|ref|XP_001345461.1|PREDICTED: similar to ReO_6 [Danio rerio]	XP_001345461	5.23e-68	61	262.307	320	197
8693	Danio rerio	novel protein laevis transcription initiation factor alpha subunit	2475	gi|55962455|emb|CAI11479.1|novel protein similar to X. laevis transcription initiation factor IIF, alpha subunit (RAP74) [Danio rerio]	CAI11479	2.77e-80	38	264.233	257	99
8710	Danio rerio	pol polyprotein	476	gi|189536608|ref|XP_001920246.1|PREDICTED: similar to pol polyprotein [Danio rerio]	XP_001920246	2.81e-10	48	68.1662	85	41
8719	Danio rerio	sh3 and cysteine rich domain 3	814	gi|51011093|ref|NP_001003505.1|SH3 and cysteine rich domain 3 [Danio rerio] >gi|50417940|gb|AAH78395.1| SH3 and cysteine rich domain 3 [Danio rerio]	NP_001003505	2.68e-75	52	276.174	170	89
8720	Danio rerio	adenylate cyclase 7	3557	gi|261337197|ref|NP_001159744.1|adenylate cyclase 7 [Danio rerio]	NP_001159744	3.95e-110	71	404.445	214	152
8729	Danio rerio	mbd1 protein	1697	gi|146187002|gb|AAI39876.1|Mbd1 protein [Danio rerio]	AAI39876	2.08e-28	49	131.724	338	166
8730	Danio rerio	ets variant gene 5	579	gi|187608042|ref|NP_001119933.1|ets variant gene 5 [Danio rerio] >gi|169154639|emb|CAQ14811.1| ets variant gene 5 (ets-related molecule) [Danio rerio]	NP_001119933	4.36e-35	56	124.79	94	53
8735	Danio rerio	novel and domain containing protein	716	gi|189525244|ref|XP_001922278.1|PREDICTED: similar to novel C2, FerI (NUC094) and FerB (NUC096) domain containing protein [Danio rerio]	XP_001922278	8.16e-59	40	222.631	204	83
8738	Danio rerio	hexokinase domain containing 1	888	gi|169403990|ref|NP_001108597.1|hexokinase domain containing 1 [Danio rerio] >gi|220678653|emb|CAX14063.1| hexokinase domain containing 1 [Danio rerio]	NP_001108597	3.33e-22	80	109.768	65	52
8750	Danio rerio	novel protein vertebrate sodium voltage- type beta	1424	gi|162138962|ref|NP_001104621.1|hypothetical protein LOC555567 [Danio rerio] >gi|157886087|emb|CAP09501.1| novel protein similar to vertebrate sodium channel, voltage-gated, type I, beta (SCN1B) [Danio rerio] >gi|161611394|gb|AAI55597.1| Si:ch211-225p5.8 protein [Danio rerio] >gi|165993175|emb|CAP71899.1| si:ch211-225p5.8 [Danio rerio]	NP_001104621	1.66e-44	41	176.792	146	60
8766	Danio rerio	btbd2 protein	1707	gi|190339129|gb|AAI63262.1|Btbd2 protein [Danio rerio]	AAI63262	1.23e-12	100	79.337	35	35
8773	Danio rerio	zgc:175088 protein	895	gi|126631708|gb|AAI34193.1|Zgc:175088 protein [Danio rerio]	AAI34193	4.06e-36	87	155.992	86	75
8775	Danio rerio	pap-associated domain-containing protein 5 (topoisomerase-related function protein 4-2) (trf4-2)	866	gi|68363844|ref|XP_697115.1|PREDICTED: similar to PAP-associated domain-containing protein 5 (Topoisomerase-related function protein 4-2) (TRF4-2) [Danio rerio]	XP_697115	3.69e-41	51	101.293	129	67
8779	Danio rerio	cytidine monophospho-n-acetylneuraminic acid hydroxylase	791	gi|50345044|ref|NP_001002192.1|cytidine monophospho-N-acetylneuraminic acid hydroxylase [Danio rerio] >gi|67462220|sp|Q6GML1.1|CMAH_DANRE RecName: Full=Cytidine monophosphate-N-acetylneuraminic acid hydroxylase; Short=CMP-N-acetylneuraminic acid hydroxylase; AltName: Full=CMP-Neu5Ac hydroxylase; AltName: Full=CMP-NeuAc hydroxylase; AltName: Full=CMP-N-acetylneuraminate monooxygenase >gi|49257909|…	NP_001002192	2.63e-86	87	322.398	224	197
8787	Danio rerio	novel protein vertebrate family with sequence similarity member a	1278	gi|68370723|ref|XP_684048.1|PREDICTED: hypothetical protein [Danio rerio] >gi|157885979|emb|CAP09408.1| novel protein similar to vertebrate family with sequence similarity 45, member A (FAM45A) [Danio rerio]	XP_684048	1.53e-131	92	473.781	351	326
8804	Danio rerio	ubiquitin specific peptidase 2	615	gi|56693219|ref|NP_001008574.1|ubiquitin specific peptidase 2 [Danio rerio] >gi|56269271|gb|AAH86963.1| Zgc:92134 [Danio rerio]	NP_001008574	5.65e-84	50	311.612	189	95
8805	Danio rerio	zgc:172049 protein	1270	gi|165972439|ref|NP_001107088.1|hypothetical protein LOC569254 [Danio rerio] >gi|159155603|gb|AAI54512.1| Zgc:172049 protein [Danio rerio] >gi|213624876|gb|AAI71705.1| Zgc:172049 [Danio rerio] >gi|213627629|gb|AAI71707.1| Zgc:172049 [Danio rerio]	NP_001107088	2.01e-91	94	340.502	317	299
8808	Danio rerio	cysteine sulfinic acid decarboxylase	1728	gi|55925209|ref|NP_001007349.1|cysteine sulfinic acid decarboxylase [Danio rerio] >gi|55250341|gb|AAH85529.1| Cysteine sulfinic acid decarboxylase [Danio rerio] >gi|182890164|gb|AAI64685.1| Csad protein [Danio rerio]	NP_001007349	8.67e-22	88	109.768	171	151
8810	Danio rerio	protein phosphatase regulatory subunit delta isoform	2052	gi|122891044|emb|CAM12902.1|protein phosphatase 2, regulatory subunit B, delta isoform [Danio rerio]	CAM12902	0	97	738.028	394	383
8813	Danio rerio	cr19b_danre ame: full=uncharacterized protein c18orf19 homolog b	1549	gi|61651836|ref|NP_001013358.1|hypothetical protein LOC503762 [Danio rerio] >gi|82178781|sp|Q5CZQ0.1|CR19B_DANRE RecName: Full=Uncharacterized protein C18orf19 homolog B >gi|60416144|gb|AAH90760.1| Zgc:113036 [Danio rerio]	NP_001013358	1.19e-51	60	208.764	256	154
8815	Danio rerio	uncharacterized protein kiaa1033	1502	gi|189537634|ref|XP_694117.3|PREDICTED: similar to Uncharacterized protein KIAA1033 [Danio rerio]	XP_694117	0	53	347.051	212	114
8819	Danio rerio	loc565118 protein	824	gi|116487797|gb|AAI25887.1|LOC565118 protein [Danio rerio]	AAI25887	8.2e-17	50	91.6633	210	106
8820	Danio rerio	novel protein	922	gi|157888620|emb|CAP09601.1|novel protein [Danio rerio]	CAP09601	6.37e-48	88	195.282	123	109
8823	Danio rerio	slu7 splicing factor homolog	512	gi|55925263|ref|NP_001007368.1|SLU7 splicing factor homolog [Danio rerio] >gi|82179890|sp|Q5U3F2.1|SLU7_DANRE RecName: Full=Pre-mRNA-splicing factor SLU7 >gi|55250355|gb|AAH85570.1| SLU7 splicing factor homolog (S. cerevisiae) [Danio rerio]	NP_001007368	1.55e-49	95	198.749	118	113
8831	Danio rerio	glycerate kinase	890	gi|116517270|ref|NP_001070856.1|glycerate kinase [Danio rerio] >gi|123908244|sp|Q08BL7.1|GLCTK_DANRE RecName: Full=Glycerate kinase >gi|115529113|gb|AAI24663.1| Zgc:153346 [Danio rerio]	NP_001070856	1.52e-83	76	313.538	292	222
8832	Danio rerio	tetratricopeptide repeat domain 25	1266	gi|41053437|ref|NP_956610.1|tetratricopeptide repeat domain 25 [Danio rerio] >gi|82241307|sp|Q7ZU45.1|TTC25_DANRE RecName: Full=Tetratricopeptide repeat protein 25; Short=TPR repeat protein 25 >gi|29835242|gb|AAH51126.1| Tetratricopeptide repeat domain 25 [Danio rerio]	NP_956610	7.84e-115	46	410.223	295	137
8836	Danio rerio	k1c18_danre ame: full= type i cytoskeletal 18 ame: full=cytokeratin-18 short=ck-18 ame: full=keratin-18 short=k18 ame: full=dorsal aorta proneprin kinesin-1 ame: full= 18	1801	gi|148886613|sp|Q7ZTS4.2|K1C18_DANRERecName: Full=Keratin, type I cytoskeletal 18; AltName: Full=Cytokeratin-18; Short=CK-18; AltName: Full=Keratin-18; Short=K18; AltName: Full=Dorsal aorta proneprin kinesin-1; AltName: Full=DreK18 >gi|33331090|gb|AAQ10781.1| dorsal aorta proneprin kinesin-1 [Danio rerio] >gi|41351240|gb|AAH65848.1| Keratin 18 [Danio rerio]	Q7ZTS4	5.62e-145	54	323.939	199	109
8838	Danio rerio	kinase insert domain receptor (a type iii receptor tyrosine kinase)	1076	gi|190339976|gb|AAI63563.1|Kinase insert domain receptor (a type III receptor tyrosine kinase) [Danio rerio]	AAI63563	1.59e-25	47	98.9821	82	39
8867	Danio rerio	PREDICTED: angiomotin [Danio rerio]	1729	gi|189534137|ref|XP_691871.3|PREDICTED: angiomotin [Danio rerio]	XP_691871	7.11e-16	79	90.1225	82	65
8872	Danio rerio	ryanodine receptor 3	1323	gi|189533245|ref|XP_001922113.1|PREDICTED: ryanodine receptor 3 [Danio rerio]	XP_001922113	2.46e-140	86	503.056	336	292
8876	Danio rerio	junctional adhesion molecule 3	2757	gi|194294497|ref|NP_001076332.2|junctional adhesion molecule 3 [Danio rerio]	NP_001076332	2.32e-104	50	358.992	251	128
8880	Danio rerio	transmembrane protein 56b	849	gi|54400352|ref|NP_001005924.1|transmembrane protein 56b [Danio rerio] >gi|82180516|sp|Q5XIY2.1|TM56B_DANRE RecName: Full=Transmembrane protein 56-B >gi|53733390|gb|AAH83537.1| Transmembrane protein 56 [Danio rerio] >gi|182891026|gb|AAI64600.1| Tmem56 protein [Danio rerio]	NP_001005924	1.8e-14	67	83.9593	73	49
8886	Danio rerio	PREDICTED: si:dkey-231a18.1 [Danio rerio]	1570	gi|125814873|ref|XP_694376.2|PREDICTED: si:dkey-231a18.1 [Danio rerio]	XP_694376	7.15e-84	49	311.227	193	96
8887	Danio rerio	motile sperm domain containing 2	1851	gi|55925558|ref|NP_001007294.1|motile sperm domain containing 2 [Danio rerio] >gi|55249651|gb|AAH85670.1| Motile sperm domain containing 2 [Danio rerio] >gi|182892024|gb|AAI65708.1| Mospd2 protein [Danio rerio]	NP_001007294	7.2e-147	43	394.045	427	186
8888	Danio rerio	myelin associated glycoprotein	724	gi|189536681|ref|XP_001920051.1|PREDICTED: similar to myelin associated glycoprotein [Danio rerio]	XP_001920051	1.57e-10	50	49.6766	88	44
8890	Danio rerio	probable 10-formyltetrahydrofolate dehydrogenase aldh1l2 (aldehyde dehydrogenase family 1 member l2)	764	gi|189518030|ref|XP_700926.3|PREDICTED: similar to Probable 10-formyltetrahydrofolate dehydrogenase ALDH1L2 (Aldehyde dehydrogenase family 1 member L2) [Danio rerio]	XP_700926	3.08e-28	100	129.413	68	68
8892	Danio rerio	tbc1 domain member 10a	1405	gi|125825299|ref|XP_687197.2|PREDICTED: similar to TBC1 domain family, member 10a [Danio rerio]	XP_687197	8.58e-46	62	189.119	166	104
8893	Danio rerio	interferon-inducible protein gig2	691	gi|125848112|ref|XP_001344537.1|PREDICTED: similar to interferon-inducible protein Gig2 [Danio rerio]	XP_001344537	2.11e-43	75	179.489	151	114
8895	Danio rerio	mynn_danre ame: full=myoneurin	1187	gi|41054281|ref|NP_956062.1|myoneurin [Danio rerio] >gi|82241428|sp|Q7ZVR6.1|MYNN_DANRE RecName: Full=Myoneurin >gi|28278357|gb|AAH45441.1| Myoneurin [Danio rerio]	NP_956062	5.81e-48	40	170.629	149	61
8897	Danio rerio	thap domain apoptosis associated protein 2	945	gi|189533125|ref|XP_001921669.1|PREDICTED: similar to THAP domain containing, apoptosis associated protein 2 [Danio rerio]	XP_001921669	5.72e-81	24	247.669	175	43
8898	Danio rerio	rna binding motif protein 22	2278	gi|47086019|ref|NP_998379.1|RNA binding motif protein 22 [Danio rerio] >gi|82237380|sp|Q6NZZ9.1|RBM22_DANRE RecName: Full=Pre-mRNA-splicing factor RBM22; AltName: Full=RNA-binding motif protein 22 >gi|41388933|gb|AAH65892.1| RNA binding motif protein 22 [Danio rerio] >gi|49619055|gb|AAT68112.1| FLJ10290-like [Danio rerio]	NP_998379	1.01e-176	50	398.667	192	96
8899	Danio rerio	neurobeachin-like 2	2045	gi|189524989|ref|XP_693801.3|PREDICTED: neurobeachin-like 2 [Danio rerio]	XP_693801	7.39e-07	27	60.4622	236	65
8902	Danio rerio	serine threonine kinase 19	798	gi|169259790|ref|NP_001108564.1|serine/threonine kinase 19 [Danio rerio] >gi|189517334|ref|XP_001923311.1| PREDICTED: similar to serine/threonine kinase 19 isoform 2 [Danio rerio] >gi|189517336|ref|XP_001923306.1| PREDICTED: similar to serine/threonine kinase 19 isoform 1 [Danio rerio]	NP_001108564	1.76e-53	85	213.386	201	172
8909	Danio rerio	novel protein vertebrate synaptotagmin i	526	gi|55251299|emb|CAH69036.1|novel protein similar to vertebrate synaptotagmin I (SYT1) [Danio rerio]	CAH69036	3.65e-36	70	154.451	93	66
8916	Danio rerio	PREDICTED: hypothetical protein LOC569383 [Danio rerio]	850	gi|189532459|ref|XP_001922280.1|PREDICTED: hypothetical protein LOC569383 [Danio rerio]	XP_001922280	1.16e-29	56	134.42	187	106
8926	Danio rerio	zgc:172163 protein	617	gi|176866341|ref|NP_001116524.1|hypothetical protein LOC100144556 [Danio rerio] >gi|169641938|gb|AAI60625.1| Zgc:172163 protein [Danio rerio]	NP_001116524	8.42e-24	89	114.005	69	62
8928	Danio rerio	napor protein short isoform	657	gi|66269429|gb|AAY43159.1|napor protein short isoform [Danio rerio]	AAY43159	5.56e-35	87	151.369	141	124
8931	Danio rerio	hypothetical protein LOC563663 [Danio rerio]	1324	gi|121583581|ref|NP_001073479.1|hypothetical protein LOC563663 [Danio rerio] >gi|118763913|gb|AAI28865.1| Zgc:158410 [Danio rerio]	NP_001073479	8.53e-117	81	424.861	342	279
8936	Danio rerio	PREDICTED: si:dkey-85n7.4 [Danio rerio]	3343	gi|125846411|ref|XP_696390.2|PREDICTED: si:dkey-85n7.4 [Danio rerio]	XP_696390	2.51e-159	46	567.77	615	286
8944	Danio rerio	PREDICTED: hypothetical protein LOC553274 [Danio rerio]	418	gi|189523701|ref|XP_001921384.1|PREDICTED: hypothetical protein LOC553274 [Danio rerio]	XP_001921384	1.23e-11	59	56.9954	54	32
8948	Danio rerio	eif4a1b protein	1802	gi|157422943|gb|AAI53508.1|Eif4a1b protein [Danio rerio]	AAI53508	1.23e-135	88	488.034	315	280
8949	Danio rerio	Si:dkey-25f3.3 [Danio rerio]	2317	gi|213624655|gb|AAI71396.1|Si:dkey-25f3.3 [Danio rerio]	AAI71396	1.5e-144	61	518.079	765	471
8957	Danio rerio	proc protein	816	gi|182890062|gb|AAI65224.1|Proc protein [Danio rerio]	AAI65224	5.47e-73	66	196.823	134	89
8960	Danio rerio	loc495046 protein isoform 1	726	gi|68433600|ref|XP_684227.1|PREDICTED: similar to LOC495046 protein isoform 1 [Danio rerio]	XP_684227	4.11e-56	98	221.861	121	119
8962	Danio rerio	PREDICTED: wu:fj94h09 [Danio rerio]	855	gi|189521095|ref|XP_685155.3|PREDICTED: wu:fj94h09 [Danio rerio]	XP_685155	1.34e-53	52	204.142	121	64
8963	Danio rerio	kelch-like 4	874	gi|125834989|ref|XP_688012.2|PREDICTED: similar to kelch-like 4 [Danio rerio]	XP_688012	3.45e-24	96	116.316	59	57
8975	Danio rerio	hypothetical protein LOC503743 [Danio rerio]	899	gi|61651792|ref|NP_001013339.1|hypothetical protein LOC503743 [Danio rerio] >gi|60416061|gb|AAH90695.1| Zgc:113342 [Danio rerio] >gi|89130579|gb|AAI14243.1| Zgc:113342 [Danio rerio]	NP_001013339	2.81e-53	90	213.001	122	111
8979	Danio rerio	probable rna-dependent helicase p72 (dead-box protein p72) (dead-box protein 17)	1136	gi|189520693|ref|XP_001923830.1|PREDICTED: similar to Probable RNA-dependent helicase p72 (DEAD-box protein p72) (DEAD-box protein 17) [Danio rerio]	XP_001923830	1.05e-32	100	145.206	73	73
8981	Danio rerio	ubiquitin specific peptidase 39	697	gi|121583691|ref|NP_001073539.1|ubiquitin specific peptidase 39 [Danio rerio] >gi|118763915|gb|AAI28869.1| Ubiquitin specific peptidase 39 [Danio rerio]	NP_001073539	2e-65	94	252.677	179	169
8989	Danio rerio	PREDICTED: hypothetical protein [Danio rerio]	1597	gi|189536120|ref|XP_001332653.2|PREDICTED: hypothetical protein [Danio rerio]	XP_001332653	7.82e-06	77	56.6102	40	31
8991	Danio rerio	sept8a protein	2169	gi|32822794|gb|AAH55257.1|Sept8a protein [Danio rerio]	AAH55257	0	78	517.694	267	209
9009	Danio rerio	mylia_danre ame: full=e3 ubiquitin-protein ligase mylip-a ame: full=myosin regulatory light chain-interacting protein a short=mir-a	624	gi|224471841|sp|Q6TEM9.2|MYLIA_DANRERecName: Full=E3 ubiquitin-protein ligase MYLIP-A; AltName: Full=Myosin regulatory light chain-interacting protein A; Short=MIR-A >gi|94733773|emb|CAK04866.1| myosin regulatory light chain interacting protein [Danio rerio]	Q6TEM9	3.19e-50	94	201.83	154	146
9011	Danio rerio	trna selenocysteine associated protein like	742	gi|157384980|ref|NP_001025137.2|tRNA selenocysteine associated protein 1, like [Danio rerio]	NP_001025137	5.52e-85	56	209.149	104	59
9019	Danio rerio	kinectin 1	1174	gi|41056079|ref|NP_956375.1|kinectin 1 [Danio rerio] >gi|37682121|gb|AAQ97987.1| kinectin 1 [Danio rerio]	NP_956375	1.39e-11	78	75.0998	60	47
9020	Danio rerio	titin a	1602	gi|189523699|ref|XP_001923800.1|PREDICTED: titin a [Danio rerio]	XP_001923800	1.14e-40	26	99.3673	119	32
9022	Danio rerio	dlst protein	830	gi|42406385|gb|AAH65943.1|Dlst protein [Danio rerio]	AAH65943	4.46e-55	42	218.779	143	61
9025	Danio rerio	PREDICTED: hypothetical protein [Danio rerio]	917	gi|189525129|ref|XP_001921193.1|PREDICTED: hypothetical protein [Danio rerio] >gi|189525133|ref|XP_001921711.1| PREDICTED: hypothetical protein [Danio rerio]	XP_001921193	2.67e-06	88	56.9954	34	30
9049	Danio rerio	fibrinogen alpha chain	999	gi|220678527|emb|CAX14636.1|fibrinogen alpha chain [Danio rerio]	CAX14636	1.37e-72	63	140.969	101	64
9055	Danio rerio	zinc finger protein	644	gi|125806365|ref|XP_001344986.1|PREDICTED: similar to zinc finger protein [Danio rerio]	XP_001344986	4.62e-23	51	81.6481	87	45
9059	Danio rerio	PREDICTED: similar to predicted protein [Danio rerio]	1200	gi|189528764|ref|XP_001920139.1|PREDICTED: similar to predicted protein [Danio rerio]	XP_001920139	6.45e-28	82	129.413	82	68
9067	Danio rerio	ste20-like kinase	1173	gi|224495963|ref|NP_001139073.1|STE20-like kinase [Danio rerio] >gi|220675923|emb|CAX14344.1| novel protein similar to vertebrate STE20-like kinase (yeast) (SLK) [Danio rerio]	NP_001139073	2.7e-31	58	140.584	116	68
9070	Danio rerio	PREDICTED: similar to H0820C10.2 [Danio rerio]	1344	gi|189546722|ref|XP_001919681.1|PREDICTED: similar to H0820C10.2 [Danio rerio]	XP_001919681	2.46e-15	58	61.6178	70	41
9074	Danio rerio	PREDICTED: wu:fa03a11 [Danio rerio]	640	gi|189536698|ref|XP_001335082.2|PREDICTED: wu:fa03a11 [Danio rerio]	XP_001335082	1.11e-37	75	160.229	148	112
9075	Danio rerio	novel protein	907	gi|94732375|emb|CAK05005.1|novel protein [Danio rerio] >gi|94733761|emb|CAK05422.1| novel protein (zgc:111986) [Danio rerio]	CAK05005	1.39e-54	51	205.682	194	100
9101	Danio rerio	novel protein	1888	gi|169146030|emb|CAQ14313.1|novel protein [Danio rerio]	CAQ14313	3.33e-06	53	58.151	154	83
9117	Danio rerio	si:ch211- protein	1299	gi|166796353|gb|AAI59234.1|Si:ch211-142e24.2 protein [Danio rerio]	AAI59234	3.96e-135	81	485.723	411	335
9123	Danio rerio	myo1c_danre ame: full=myosin-ic ame: full=myosin i beta ame: full=mmi-beta short=mmib	1625	gi|153792214|ref|NP_001093501.1|hypothetical protein LOC567536 [Danio rerio] >gi|226723067|sp|A5PF48.1|MYO1C_DANRE RecName: Full=Myosin-Ic; AltName: Full=Myosin I beta; AltName: Full=MMI-beta; Short=MMIb >gi|148724886|emb|CAN88202.1| novel protein similar to vertebrate myosin IC (MYO1C) [Danio rerio]	NP_001093501	1.35e-37	87	162.155	108	94
9126	Danio rerio	coiled-coil domain containing 28a	861	gi|41054317|ref|NP_956042.1|coiled-coil domain containing 28A [Danio rerio] >gi|31419190|gb|AAH53169.1| Zgc:63962 [Danio rerio]	NP_956042	1.65e-51	51	201.06	144	74
9139	Danio rerio	tetratricopeptide repeat domain 21b	654	gi|190194345|ref|NP_001121730.1|tetratricopeptide repeat domain 21B [Danio rerio] >gi|169146276|emb|CAQ13801.1| novel protein similar to vertebrate tetratricopeptide repeat domain 21A (TTC21A) [Danio rerio]	NP_001121730	1.43e-75	97	286.189	217	211
9145	Danio rerio	high-mobility group protein 2-like 1	870	gi|189011574|ref|NP_001120984.1|high-mobility group protein 2-like 1 [Danio rerio] >gi|169158085|emb|CAQ14968.1| novel protein similar to human high-mobility group protein 2-like 1 (HMG2L1) [Danio rerio]	NP_001120984	1.59e-21	84	107.457	77	65
9147	Danio rerio	pl10 [Danio rerio]	786	gi|41282082|ref|NP_571016.2|pl10 [Danio rerio] >gi|37590512|gb|AAH59794.1| Pl10 [Danio rerio]	NP_571016	6.73e-42	67	174.866	193	131
9150	Danio rerio	spindlin protein c	1438	gi|189516375|ref|XP_001339043.2|PREDICTED: similar to spindlin protein C [Danio rerio]	XP_001339043	5.34e-86	48	270.781	154	75
9152	Danio rerio	trna 5-methylaminomethyl-2-thiouridylate methyltransferase	903	gi|66472552|ref|NP_001018435.1|tRNA 5-methylaminomethyl-2-thiouridylate methyltransferase [Danio rerio] >gi|82192768|sp|Q503J2.1|MTU1_DANRE RecName: Full=Mitochondrial tRNA-specific 2-thiouridylase 1 >gi|63101232|gb|AAH95308.1| TRNA 5-methylaminomethyl-2-thiouridylate methyltransferase [Danio rerio] >gi|182891436|gb|AAI64518.1| Trmu protein [Danio rerio]	NP_001018435	6.76e-63	89	244.973	243	218
9153	Danio rerio	karyopherin alpha 4	773	gi|46403255|gb|AAS92647.1|karyopherin alpha 4 [Danio rerio]	AAS92647	5e-10	85	68.9366	49	42
9158	Danio rerio	pentatricopeptide repeat domain 2	996	gi|62955201|ref|NP_001017612.1|pentatricopeptide repeat domain 2 [Danio rerio] >gi|82178071|sp|Q566X6.1|PTCD2_DANRE RecName: Full=Pentatricopeptide repeat-containing protein 2 >gi|62204651|gb|AAH93286.1| Pentatricopeptide repeat domain 2 [Danio rerio]	NP_001017612	1.54e-82	65	310.457	333	218
9160	Danio rerio	origin recognition subunit 6 homolog-like	2127	gi|47086695|ref|NP_997836.1|origin recognition complex, subunit 6 homolog-like [Danio rerio] >gi|33989468|gb|AAH56528.1| Origin recognition complex, subunit 6 homolog-like (yeast) [Danio rerio] >gi|37606090|emb|CAE49231.1| novel protein similar to human and mouse origin recognition complex, subunit 6 homolog-like (yeast) (ORC6L) [Danio rerio] >gi|41350994|gb|AAH65625.1| Origin recognition complex…	NP_997836	4.04e-80	77	303.908	242	187
9162	Danio rerio	uncharacterized protein kiaa1529	804	gi|125842122|ref|XP_698236.2|PREDICTED: similar to Uncharacterized protein KIAA1529 [Danio rerio]	XP_698236	1.52e-44	67	183.726	245	166
9164	Danio rerio	serine hydroxymethyltransferase	1630	gi|62420325|gb|AAX45073.1|serine hydroxymethyltransferase [Danio rerio]	AAX45073	0	59	419.083	246	147
9169	Danio rerio	PREDICTED: similar to ReO_6 [Danio rerio]	491	gi|125834707|ref|XP_001345461.1|PREDICTED: similar to ReO_6 [Danio rerio]	XP_001345461	8.23e-18	65	93.2041	106	69
9175	Danio rerio	myomesin member 3	992	gi|189530336|ref|XP_001921065.1|PREDICTED: myomesin family, member 3 [Danio rerio]	XP_001921065	5.69e-29	80	132.494	87	70
9183	Danio rerio	ttk protein kinase	1299	gi|28077097|ref|NP_778207.1|ttk protein kinase [Danio rerio] >gi|24431154|gb|AAN61408.1|AF488735_1 Mps1 [Danio rerio]	NP_778207	3.01e-117	50	384.8	248	124
9189	Danio rerio	rna binding motif x-linked 2	655	gi|68448493|ref|NP_001020337.1|RNA binding motif protein, X-linked 2 [Danio rerio] >gi|67678309|gb|AAH96985.1| RNA binding motif protein, X-linked 2 [Danio rerio]	NP_001020337	2.14e-71	92	272.322	158	146
9193	Danio rerio	PREDICTED: hypothetical protein LOC325488 [Danio rerio]	2038	gi|189527122|ref|XP_689836.3|PREDICTED: hypothetical protein LOC325488 [Danio rerio]	XP_689836	0	91	445.662	241	220
9194	Danio rerio	purinergic receptor ligand-gated ion 4a	2089	gi|42542917|gb|AAH66495.1|Purinergic receptor P2X, ligand-gated ion channel, 4a [Danio rerio]	AAH66495	5.89e-76	48	290.041	211	103
9196	Danio rerio	sh2 containing inositol-5-phosphatase	485	gi|189520252|ref|XP_001923007.1|PREDICTED: similar to SH2 containing inositol-5-phosphatase [Danio rerio]	XP_001923007	2.32e-44	91	181.415	101	92
9199	Danio rerio	beta 2	675	gi|47086267|ref|NP_998049.1|lactamase, beta 2 [Danio rerio] >gi|82185917|sp|Q6NYF0.1|LACB2_DANRE RecName: Full=Beta-lactamase-like protein 2 >gi|42744600|gb|AAH66620.1| Zgc:77065 [Danio rerio]	NP_998049	1.38e-60	84	236.498	154	130
9219	Danio rerio	aconitase mitochondrial	1174	gi|38707983|ref|NP_944590.1|aconitase 2, mitochondrial [Danio rerio] >gi|37046702|gb|AAH58049.1| Aconitase 2, mitochondrial [Danio rerio]	NP_944590	0	55	556.214	333	184
9223	Danio rerio	PREDICTED: hypothetical protein [Danio rerio]	706	gi|189517525|ref|XP_001923568.1|PREDICTED: hypothetical protein [Danio rerio]	XP_001923568	5.22e-12	60	53.5286	56	34
9226	Danio rerio	hypothetical protein LOC100192212 [Danio rerio]	1365	gi|210147377|ref|NP_001129721.1|hypothetical protein LOC100192212 [Danio rerio] >gi|190339096|gb|AAI63228.1| Unknown (protein for MGC:194204) [Danio rerio] >gi|195540061|gb|AAI67969.1| Unknown (protein for MGC:175111) [Danio rerio]	NP_001129721	7.4e-71	89	272.322	166	149
9227	Danio rerio	tight junction protein 3	1408	gi|41393145|ref|NP_958902.1|tight junction protein 3 [Danio rerio] >gi|28279712|gb|AAH45978.1| Tight junction protein 3 [Danio rerio]	NP_958902	1.75e-14	53	85.1149	90	48
9231	Danio rerio	novel protein potassium channel tetramerisation domain containing 9 ( zgc:113115)	1031	gi|169146270|emb|CAQ15584.1|novel protein similar to H.sapiens KCTD9, potassium channel tetramerisation domain containing 9 (KCTD9, zgc:113115) [Danio rerio]	CAQ15584	2.43e-78	67	296.59	149	101
9232	Danio rerio	PREDICTED: si:ch211-119b12.6 [Danio rerio]	659	gi|125847004|ref|XP_697802.2|PREDICTED: si:ch211-119b12.6 [Danio rerio]	XP_697802	4.47e-93	93	344.354	212	198
9239	Danio rerio	udp-n-acetylglucosamine pyrophosphorylase 1	1352	gi|47086791|ref|NP_997786.1|UDP-N-acetylglucosamine pyrophosphorylase 1 [Danio rerio] >gi|28279882|gb|AAH44137.1| UDP-N-acteylglucosamine pyrophosphorylase 1 [Danio rerio] >gi|182891278|gb|AAI64218.1| Uap1 protein [Danio rerio]	NP_997786	5.92e-97	86	358.992	221	192
9243	Danio rerio	glutathione synthetase	1571	gi|54400710|ref|NP_001006104.1|glutathione synthetase [Danio rerio] >gi|53734067|gb|AAH83207.1| Zgc:101574 [Danio rerio] >gi|182889868|gb|AAI65747.1| Zgc:101574 protein [Danio rerio]	NP_001006104	1.11e-142	44	509.22	449	202
9258	Danio rerio	novel protein layilin	1561	gi|125817292|ref|XP_693396.2|PREDICTED: novel protein similar to H.sapiens LAYN, layilin (LAYN) [Danio rerio]	XP_693396	3.67e-08	57	64.3142	154	89
9266	Danio rerio	chromosome 17 open reading frame 27	1868	gi|189517338|ref|XP_001920923.1|PREDICTED: similar to chromosome 17 open reading frame 27 [Danio rerio]	XP_001920923	6.55e-47	62	193.356	406	253
9274	Danio rerio	DeltaC [Danio rerio]	791	gi|190336615|gb|AAI62095.1|DeltaC [Danio rerio] >gi|190336623|gb|AAI62100.1| DeltaC [Danio rerio]	AAI62095	2.39e-71	54	272.707	175	95
9276	Danio rerio	novel protein	585	gi|153791787|ref|NP_001093493.1|hypothetical protein LOC566474 [Danio rerio] >gi|221272046|sp|Q5RHR6.2|CF170_DANRE RecName: Full=Uncharacterized protein C6orf170 homolog >gi|148725278|emb|CAI20996.2| novel protein [Danio rerio] >gi|148725279|emb|CAI11664.2| novel protein [Danio rerio] >gi|148726285|emb|CAN88284.1| novel protein [Danio rerio]	NP_001093493	9.45e-32	66	98.5969	68	45
9289	Danio rerio	acetylserotonin o-methyltransferase-like	2192	gi|169154831|emb|CAQ14999.1|acetylserotonin O-methyltransferase-like [Danio rerio]	CAQ14999	1.38e-99	47	368.622	300	143
9291	Danio rerio	PREDICTED: similar to mCG1046517 [Danio rerio]	1628	gi|68357456|ref|XP_682842.1|PREDICTED: similar to mCG1046517 [Danio rerio]	XP_682842	4.2e-131	43	425.631	405	175
9295	Danio rerio	isocitrate dehydrogenase 1 (nadp+) soluble	982	gi|41393155|ref|NP_958907.1|isocitrate dehydrogenase 1 (NADP+), soluble [Danio rerio] >gi|28422788|gb|AAH46894.1| Isocitrate dehydrogenase 1 (NADP+), soluble [Danio rerio] >gi|182890850|gb|AAI65569.1| Idh1 protein [Danio rerio]	NP_958907	5.72e-74	75	281.952	225	170
9300	Danio rerio	hypothetical protein LOC323681 [Danio rerio]	713	gi|194578843|ref|NP_001124059.1|hypothetical protein LOC323681 [Danio rerio] >gi|190336704|gb|AAI62521.1| Zgc:193686 [Danio rerio] >gi|190339298|gb|AAI62168.1| Zgc:193686 [Danio rerio]	NP_001124059	0.000207	74	50.0618	67	50
9307	Danio rerio	novel actinin	1833	gi|25992501|gb|AAN77132.1|alpha-actinin [Danio rerio] >gi|33468616|emb|CAE30410.1| novel actinin [Danio rerio]	AAN77132	0	96	928.702	490	475
9309	Danio rerio	mtmr8_danre ame: full=myotubularin-related protein 8 ame: full=myotubularin-related protein 6	1020	gi|82187381|sp|Q6TEL0.1|MTMR8_DANRERecName: Full=Myotubularin-related protein 8; AltName: Full=Myotubularin-related protein 6 >gi|37682181|gb|AAQ98017.1| myotubularin related protein 6 [Danio rerio] >gi|123232721|emb|CAM15913.1| novel protein similar to vertebrate myotubularin related protein 7 (MTMR7) (zgc:56405) [Danio rerio]	Q6TEL0	2.6e-109	76	245.358	184	140
9315	Danio rerio	protein tyrosine receptor j	1161	gi|189537545|ref|XP_686340.3|PREDICTED: similar to protein tyrosine phosphatase, receptor type, J [Danio rerio]	XP_686340	1.09e-16	67	92.0485	94	63
9318	Danio rerio	rna binding motif protein 41	1799	gi|55925333|ref|NP_001007406.1|RNA binding motif protein 41 [Danio rerio] >gi|55250637|gb|AAH85431.1| RNA binding motif protein 41 [Danio rerio]	NP_001007406	5.18e-102	47	203.756	161	76
9321	Danio rerio	vacuolar protein sorting 52	1758	gi|189540539|ref|XP_001923326.1|PREDICTED: similar to vacuolar protein sorting 52 [Danio rerio]	XP_001923326	7.79e-10	55	70.0922	102	57
9336	Danio rerio	af085218_1 chico protein	3681	gi|18858415|ref|NP_570986.1|chico [Danio rerio] >gi|6650287|gb|AAF21788.1|AF085218_1 chico protein [Danio rerio] >gi|66911908|gb|AAH97097.1| Chico protein [Danio rerio]	NP_570986	4.58e-53	92	214.927	132	122
9345	Danio rerio	fat storage-inducing transmembrane protein 2	813	gi|66472716|ref|NP_001018334.1|fat storage-inducing transmembrane protein 2 [Danio rerio] >gi|82192961|sp|Q52KL1.1|FITM2_DANRE RecName: Full=Fat storage-inducing transmembrane protein 2; AltName: Full=Fat-inducing protein 2 >gi|62871677|gb|AAH94293.1| Fat-inducing transcript 2 [Danio rerio]	NP_001018334	2.9e-65	40	234.187	213	86
9351	Danio rerio	novel protein vertebrate skeletal alpha-actin 1 ( zgc:86725)	686	gi|123226804|emb|CAM16712.1|novel protein similar to vertebrate skeletal alpha-actin 1 (ACTA1, zgc:86725) [Danio rerio]	CAM16712	2.84e-106	88	240.35	115	102
9362	Danio rerio	PREDICTED: hypothetical protein [Danio rerio]	1147	gi|125833237|ref|XP_696716.2|PREDICTED: hypothetical protein [Danio rerio]	XP_696716	2.47e-21	49	107.457	267	132
9379	Danio rerio	tubulin beta-6 chain (beta-tubulin class-vi)	1468	gi|125819301|ref|XP_686874.2|PREDICTED: similar to Tubulin beta-6 chain (Beta-tubulin class-VI) [Danio rerio]	XP_686874	0	95	768.459	431	410
9387	Danio rerio	dnlz_danre ame: full=dnl-type zinc finger protein	1129	gi|123707224|ref|NP_001074117.1|hypothetical protein LOC791166 [Danio rerio] >gi|166918284|sp|A1L1P7.1|DNLZ_DANRE RecName: Full=DNL-type zinc finger protein >gi|120537500|gb|AAI29165.1| Zgc:158228 [Danio rerio]	NP_001074117	1.82e-21	83	74.7146	37	31
9392	Danio rerio	novel protein	1981	gi|181330068|ref|NP_001116736.1|hypothetical protein LOC563100 [Danio rerio] >gi|189522235|ref|XP_001922700.1| PREDICTED: hypothetical protein LOC563100 [Danio rerio] >gi|169153853|emb|CAQ15206.1| novel protein (LOC563100) [Danio rerio]	NP_001116736	4.59e-38	79	164.081	104	83
9399	Danio rerio	hypothetical protein LOC777631 [Danio rerio]	1325	gi|118150456|ref|NP_001071207.1|hypothetical protein LOC777631 [Danio rerio] >gi|116487941|gb|AAI25860.1| Zgc:153215 [Danio rerio]	NP_001071207	6.49e-24	57	116.316	168	97
9405	Danio rerio	myosin binding protein cardiac	1351	gi|172072588|ref|NP_001037814.2|myosin binding protein C, cardiac [Danio rerio]	NP_001037814	1.65e-06	59	58.5362	81	48
9406	Danio rerio	fch domain only 2	521	gi|66472804|ref|NP_001018617.1|FCH domain only 2 [Danio rerio] >gi|82192674|sp|Q502I9.1|FCHO2_DANRE RecName: Full=FCH domain only protein 2 >gi|63101990|gb|AAH95680.1| FCH domain only 2 [Danio rerio]	NP_001018617	2.95e-51	93	204.527	113	106
9413	Danio rerio	lon peptidase peroxisomal	444	gi|189531595|ref|XP_001922200.1|PREDICTED: lon peptidase 2, peroxisomal [Danio rerio]	XP_001922200	1.62e-05	66	52.373	50	33
9415	Danio rerio	non-pou domain octamer-binding	1873	gi|42415509|ref|NP_963873.1|non-POU domain containing, octamer-binding [Danio rerio] >gi|28422768|gb|AAH46880.1| Non-POU domain containing, octamer-binding [Danio rerio] >gi|122890789|emb|CAM13642.1| non-POU domain containing, octamer-binding [Danio rerio]	NP_963873	1.42e-137	63	274.633	160	101
9427	Danio rerio	shaker-related potassium channel tsha2	878	gi|189518619|ref|XP_001922530.1|PREDICTED: similar to shaker-related potassium channel Tsha2 [Danio rerio]	XP_001922530	1.12e-06	45	58.151	148	67
9431	Danio rerio	titin a	417	gi|189523699|ref|XP_001923800.1|PREDICTED: titin a [Danio rerio]	XP_001923800	5.4e-17	94	90.5077	101	95
9444	Danio rerio	pdz domain containing 8	1435	gi|189530829|ref|XP_689774.3|PREDICTED: similar to PDZ domain containing 8 [Danio rerio]	XP_689774	3.03e-147	42	525.783	347	149
9450	Danio rerio	cullin 2	1114	gi|125853048|ref|XP_700883.2|PREDICTED: similar to cullin 2 [Danio rerio]	XP_700883	2.8e-178	69	476.093	243	170
9451	Danio rerio	small protein effector 1 of cdc42	2635	gi|41056041|ref|NP_956354.1|small protein effector 1 of Cdc42 [Danio rerio] >gi|82187384|sp|Q6TEL3.1|C42S1_DANRE RecName: Full=CDC42 small effector protein 1 >gi|37682173|gb|AAQ98013.1| small protein effector 1 of Cdc42 [Danio rerio] >gi|55777268|gb|AAH44443.1| CDC42 small effector 1 [Danio rerio] >gi|157888617|emb|CAP09598.1| novel protein (wu:fa55c04) [Danio rerio]	NP_956354	1.1e-21	90	110.153	75	68
9452	Danio rerio	tectonin beta-propeller repeat containing 2	1174	gi|113681366|ref|NP_001038644.1|tectonin beta-propeller repeat containing 2 [Danio rerio] >gi|94732184|emb|CAK11070.1| novel protein [Danio rerio]	NP_001038644	1.34e-43	56	162.925	94	53
9454	Danio rerio	PREDICTED: hypothetical protein LOC553326 [Danio rerio]	1909	gi|125822504|ref|XP_699783.2|PREDICTED: hypothetical protein LOC553326 [Danio rerio]	XP_699783	5.02e-26	94	124.02	68	64
9459	Danio rerio	ef-hand domain member a2	540	gi|189514547|ref|XP_001919551.1|PREDICTED: EF-hand domain family, member A2 [Danio rerio]	XP_001919551	5.32e-33	65	144.05	182	120
9464	Danio rerio	probable rna-directed dna polymerase from transposon x-element (reverse transcriptase)	551	gi|189535444|ref|XP_001921083.1|PREDICTED: similar to Probable RNA-directed DNA polymerase from transposon X-element (Reverse transcriptase) [Danio rerio]	XP_001921083	2.63e-06	72	55.4546	47	34
9467	Danio rerio	golgi golgin subfamily 2	2795	gi|187960123|ref|NP_001120806.1|golgi autoantigen, golgin subfamily a, 2 [Danio rerio] >gi|121308972|dbj|BAF43730.1| cis-Golgi matrix protein GM130 [Danio rerio]	NP_001120806	1.56e-76	47	235.728	197	94
9481	Danio rerio	protein tyrosine receptor j a	1200	gi|210147363|ref|NP_001129714.1|protein tyrosine phosphatase, receptor type, J a [Danio rerio] >gi|209869347|emb|CAQ43065.1| protein-tyrosine phosphatase [Danio rerio]	NP_001129714	4.31e-40	40	169.859	335	136
9487	Danio rerio	Unknown (protein for IMAGE:7064374) [Danio rerio]	1902	gi|160773295|gb|AAI55345.1|Unknown (protein for IMAGE:7064374) [Danio rerio]	AAI55345	5.97e-104	91	382.874	223	204
9494	Danio rerio	ras-related associated with diabetes	1180	gi|41054223|ref|NP_956092.1|Ras-related associated with diabetes [Danio rerio] >gi|32766279|gb|AAH55120.1| Ras-related associated with diabetes [Danio rerio]	NP_956092	9.27e-78	67	156.762	85	57
9499	Danio rerio	PREDICTED: hypothetical protein [Danio rerio]	2392	gi|189526031|ref|XP_001920628.1|PREDICTED: hypothetical protein [Danio rerio]	XP_001920628	5.7e-54	62	217.238	262	164
9501	Danio rerio	5 -nucleotidase domain containing 2	2628	gi|116004501|ref|NP_001070611.1|5'-nucleotidase domain containing 2 [Danio rerio] >gi|115313335|gb|AAI24328.1| 5'-nucleotidase domain containing 2 [Danio rerio] >gi|169154291|emb|CAQ14110.1| novel protein similar to vertebrate 5'-nucleotidase domain containing 2 (NT5DC2, zgc:153357) [Danio rerio]	NP_001070611	0	65	658.677	395	257
9504	Danio rerio	novel protein vertebrate family with sequence similarity member a	1683	gi|68370723|ref|XP_684048.1|PREDICTED: hypothetical protein [Danio rerio] >gi|157885979|emb|CAP09408.1| novel protein similar to vertebrate family with sequence similarity 45, member A (FAM45A) [Danio rerio]	XP_684048	1.58e-137	92	494.197	351	324
9506	Danio rerio	jph2 protein	1063	gi|61402674|gb|AAH91782.1|Jph2 protein [Danio rerio]	AAH91782	7.62e-17	44	59.6918	121	54
9514	Danio rerio	PREDICTED: similar to ReO_6 [Danio rerio]	877	gi|125834707|ref|XP_001345461.1|PREDICTED: similar to ReO_6 [Danio rerio]	XP_001345461	3.97e-20	53	102.834	186	99
9520	Danio rerio	novel protein vertebrate nebulin	1510	gi|169158649|emb|CAQ15352.1|novel protein similar to vertebrate nebulin (NEB) [Danio rerio]	CAQ15352	0	30	472.626	373	112
9523	Danio rerio	novel protein tyrosine aminotransferase	767	gi|94733309|emb|CAK04652.1|novel protein similar to tyrosine aminotransferase (TAT) [Danio rerio]	CAK04652	5.03e-47	85	191.815	194	165
9527	Danio rerio	poly polymerase alpha	766	gi|120952595|ref|NP_991321.2|poly(A) polymerase alpha [Danio rerio] >gi|55962705|emb|CAI11732.1| polyA polymerase alpha [Danio rerio]	NP_991321	4.43e-49	47	192.2	146	70
9529	Danio rerio	set and mynd domain containing 2a	1377	gi|61806679|ref|NP_001013568.1|SET and MYND domain containing 2a [Danio rerio] >gi|60552471|gb|AAH91465.1| SET and MYND domain containing 2a [Danio rerio]	NP_001013568	1.98e-177	34	557.755	327	114
9532	Danio rerio	erythrocyte membrane protein band -like partial	1036	gi|189540025|ref|XP_696244.3|PREDICTED: similar to erythrocyte membrane protein band 4.1-like 2, partial [Danio rerio]	XP_696244	4.86e-97	37	165.622	234	88
9537	Danio rerio	ubiquitin specific protease 32	619	gi|189528900|ref|XP_686236.3|PREDICTED: similar to ubiquitin specific protease 32 [Danio rerio]	XP_686236	5.91e-25	94	117.857	85	80
9544	Danio rerio	PREDICTED: hypothetical protein [Danio rerio]	1244	gi|125853987|ref|XP_001331065.1|PREDICTED: hypothetical protein [Danio rerio]	XP_001331065	2.05e-25	67	97.0561	59	40
9553	Danio rerio	very large inducible gtpase 1	1290	gi|189521232|ref|XP_684086.3|PREDICTED: similar to very large inducible GTPase 1 [Danio rerio]	XP_684086	1.05e-177	61	356.295	198	122
9564	Danio rerio	ugt1ab protein	1389	gi|62531209|gb|AAH93347.1|Ugt1ab protein [Danio rerio] >gi|197247203|gb|AAI65394.1| Unknown (protein for MGC:192482) [Danio rerio]	AAH93347	3.09e-98	63	194.512	111	71
9567	Danio rerio	phosphoinositide-3- gamma polypeptide	868	gi|56090164|ref|NP_998471.1|phosphoinositide-3-kinase, catalytic, gamma polypeptide [Danio rerio] >gi|46362436|gb|AAH68983.1| Zgc:77033 [Danio rerio] >gi|68084915|gb|AAH57425.2| Zgc:77033 [Danio rerio]	NP_998471	3.29e-27	95	126.331	66	63
9575	Danio rerio	vaccinia related kinase 2	890	gi|220678916|emb|CAX12706.1|vaccinia related kinase 2 [Danio rerio]	CAX12706	9.16e-97	89	357.451	213	190
9576	Danio rerio	si:dkey- protein	958	gi|158518004|ref|NP_001103508.1|hypothetical protein LOC799220 [Danio rerio] >gi|141795905|gb|AAI34991.1| Si:dkey-56d12.4 protein [Danio rerio]	NP_001103508	1.34e-19	48	101.293	119	58
9580	Danio rerio	pre-b-cell leukemia transcription factor interacting protein 1-like	2388	gi|189532230|ref|XP_691915.3|PREDICTED: pre-B-cell leukemia transcription factor interacting protein 1-like [Danio rerio]	XP_691915	2.59e-06	78	58.9214	66	52
9581	Danio rerio	hypothetical protein LOC557409 [Danio rerio]	840	gi|148277648|ref|NP_001091716.1|hypothetical protein LOC557409 [Danio rerio] >gi|134054404|emb|CAM73196.1| unnamed protein product [Danio rerio] >gi|213624802|gb|AAI71602.1| Sc:d0175 [Danio rerio] >gi|213625919|gb|AAI71606.1| Sc:d0175 [Danio rerio]	NP_001091716	2.46e-16	50	90.1225	212	107
9586	Danio rerio	zgc:63637 protein	2711	gi|66911325|gb|AAH97051.1|Zgc:63637 protein [Danio rerio]	AAH97051	1.41e-95	68	194.512	97	66
9596	Danio rerio	re1-silencing transcription factor	1747	gi|189528266|ref|XP_001922907.1|PREDICTED: RE1-silencing transcription factor [Danio rerio]	XP_001922907	4.66e-23	96	114.005	55	53
9604	Danio rerio	si:rp71- pseudogene	1511	gi|68370280|ref|XP_689700.1|PREDICTED: si:rp71-1c10.2, pseudogene [Danio rerio]	XP_689700	5.09e-100	37	369.392	347	130
9611	Danio rerio	chromodomain y-like protein (cdy-like)	803	gi|189515851|ref|XP_696879.3|PREDICTED: similar to Chromodomain Y-like protein (CDY-like) [Danio rerio]	XP_696879	1.57e-17	98	93.9745	89	88
9613	Danio rerio	af361751_1ampa receptor subunit 2b	1571	gi|16033402|gb|AAL13229.1|AF361751_1AMPA receptor subunit 2b [Danio rerio]	AAL13229	1.32e-24	64	103.99	54	35
9615	Danio rerio	poly (adp-ribose) polymerase member 14	1377	gi|189524270|ref|XP_001341652.2|PREDICTED: similar to poly (ADP-ribose) polymerase family, member 14 [Danio rerio]	XP_001341652	7.03e-64	49	148.288	160	79
9616	Danio rerio	cg6639 cg6639-pa	2112	gi|189520926|ref|XP_001920764.1|PREDICTED: similar to CG6639 CG6639-PA [Danio rerio]	XP_001920764	1.18e-09	56	45.8246	55	31
9618	Danio rerio	coiled-coil domain containing 99	2270	gi|157278624|ref|NP_001098412.1|coiled-coil domain containing 99 [Danio rerio] >gi|259511344|sp|A7MD70.1|SPDLY_DANRE RecName: Full=Protein Spindly; AltName: Full=Coiled-coil domain-containing protein 99 >gi|156230196|gb|AAI52509.1| Zgc:171223 protein [Danio rerio]	NP_001098412	9.14e-101	30	272.707	261	79
9619	Danio rerio	novel protein vertebrate iq motif containing gtpase activating protein 2	1392	gi|190358644|ref|NP_001121812.1|IQ motif containing GTPase activating protein 2 [Danio rerio] >gi|122891262|emb|CAM13318.1| novel protein similar to vertebrate IQ motif containing GTPase activating protein 2 (IQGAP2) [Danio rerio] >gi|123233134|emb|CAM15217.1| novel protein similar to vertebrate IQ motif containing GTPase activating protein 2 (IQGAP2) [Danio rerio]	NP_001121812	1.27e-170	44	578.17	432	193
9624	Danio rerio	atp2a1 protein	577	gi|55249967|gb|AAH85636.1|Atp2a1 protein [Danio rerio]	AAH85636	9.24e-40	92	166.777	92	85
9630	Danio rerio	carboxypeptidase d	576	gi|189528885|ref|XP_691464.3|PREDICTED: similar to carboxypeptidase D [Danio rerio]	XP_691464	2.99e-22	63	108.612	87	55
9631	Danio rerio	PREDICTED: im:7144367 [Danio rerio]	924	gi|189536519|ref|XP_686338.2|PREDICTED: im:7144367 [Danio rerio]	XP_686338	8.19e-120	95	434.106	258	246
9650	Danio rerio	myosin heavy chain	1076	gi|125829449|ref|XP_001335744.1|PREDICTED: similar to myosin heavy chain [Danio rerio]	XP_001335744	1.13e-143	57	293.893	169	97
[truncated: 45,976 more rows]
